# Supplementary material for: Plasmodium falciparum 7G8 challenge provides conservative prediction of efficacy of PfNF54-based PfSPZ Vaccine in Africa
Source: Nat Commun. 2022 Jun 13;13:3390. doi: 10.1038/s41467-022-30882-8 (PMC9189790; doi:10.1038/s41467-022-30882-8)
Supplement: Supplementary file 4 — Supplementary Data 1 [file 41467_2022_30882_MOESM4_ESM.xlsx]

## Sheet: Samples
Additional File: Samples used for analyses in the manuscript "Genome, proteome, and immunome data explain why 6 month controlled human malaria infection with sporozoites of the Pf7G8 clone of Plasmodium falciparum is a rigorous predictor of the efficacy of the PfNF54-based PfSPZ Vaccine in Africa"
Sample ID	Country of Collection	Source of Sequencing	BioSample/Read ID	Year Collected	Reference	SNP Calling	Epitope Analysis	Exclusion criterion
PP0002_C	Peru	SRA	ERS010192	2011	10.7554/eLife.08714	YES	NO	Non-African
PP0004_C	Peru	SRA	ERS010215	2011	10.7554/eLife.08714	YES	NO	Non-African
PP0005_C	Peru	SRA	ERS010050	2011	10.7554/eLife.08714	YES	NO	Non-African
PP0010_C	Peru	SRA	ERS011444	2011	10.7554/eLife.08714	YES	NO	Non-African
PP0011_C	Peru	SRA	ERS011443	2011	10.7554/eLife.08714	YES	NO	Non-African
PP0012_C	Peru	SRA	ERS016330	2011	10.7554/eLife.08714	YES	NO	Non-African
PP0013_C	Peru	SRA	ERS071916	2011	10.7554/eLife.08714	YES	NO	Non-African; Missingness >10%
PP0014_C	Peru	SRA	ERS071910	2011	10.7554/eLife.08714	YES	NO	Non-African
PP0015_C	Peru	SRA	ERS071911	2011	10.7554/eLife.08714	YES	NO	Non-African
PP0016_C	Peru	SRA	ERS071917	2011	10.7554/eLife.08714	YES	NO	Non-African
PP0017_C	Peru	SRA	ERS071918	2011	10.7554/eLife.08714	YES	NO	Non-African
IGS-2016-7G8	Brazil	IGS	SAMN06175780	~1980	10.1186/s13073-019-0708-9	YES	YES	N/A
IGS-BRA-001sA	Brazil	IGS	SAMN08815883	2016	10.1186/s13073-019-0708-9	YES	NO	Non-African
IGS-BRA-002sA	Brazil	IGS	SAMN08815884	2016	10.1186/s13073-019-0708-9	YES	NO	Non-African
IGS-BRA-003sA	Brazil	IGS	SAMN08815885	2016	10.1186/s13073-019-0708-9	YES	NO	Non-African
IGS-BRA-004sA	Brazil	IGS	SAMN08815886	2016	10.1186/s13073-019-0708-9	YES	NO	Non-African
IGS-BRA-005sA	Brazil	IGS	SAMN08815887	2016	10.1186/s13073-019-0708-9	YES	NO	Non-African
IGS-BRA-006sA	Brazil	IGS	SAMN08815888	2016	10.1186/s13073-019-0708-9	YES	NO	Non-African
IGS-BRA-007sA	Brazil	IGS	SAMN08815889	2016	10.1186/s13073-019-0708-9	YES	NO	Non-African
IGS-BRA-008sA	Brazil	IGS	SAMN08815890	2016	10.1186/s13073-019-0708-9	YES	NO	Non-African
IGS-BRA-009sA	Brazil	IGS	SAMN08815891	2016	10.1186/s13073-019-0708-9	YES	NO	Non-African
IGS-BRA-010sA	Brazil	IGS	SAMN08815892	2016	10.1186/s13073-019-0708-9	YES	NO	Non-African
IGS-BRA-011sA	Brazil	IGS	SAMN08815893	2016	10.1186/s13073-019-0708-9	YES	NO	Non-African
IGS-BRA-012sA	Brazil	IGS	SAMN08815894	2016	10.1186/s13073-019-0708-9	YES	NO	Non-African
IGS-BRA-013sA	Brazil	IGS	SAMN08815895	2016	10.1186/s13073-019-0708-9	YES	NO	Non-African
IGS-BRA-015sA	Brazil	IGS	SAMN08815896	2016	10.1186/s13073-019-0708-9	YES	NO	Non-African
IGS-BRA-014sA	Brazil	IGS	SAMN08815897	2016	10.1186/s13073-019-0708-9	YES	NO	Non-African
IGS-BRA-016sA	Brazil	IGS	SAMN08815898	2016	10.1186/s13073-019-0708-9	YES	NO	Non-African
IGS-BRA-017sA	Brazil	IGS	SAMN08815899	2016	10.1186/s13073-019-0708-9	YES	NO	Non-African
IGS-BRA-018sA	Brazil	IGS	SAMN08815900	2016	10.1186/s13073-019-0708-9	YES	NO	Non-African
IGS-BRA-019sA	Brazil	IGS	SAMN08815901	2016	10.1186/s13073-019-0708-9	YES	NO	Non-African
IGS-BRA-020sA	Brazil	IGS	SAMN08815902	2016	10.1186/s13073-019-0708-9	YES	NO	Non-African
IGS-BRA-021sA	Brazil	IGS	SAMN08815904	2016	10.1186/s13073-019-0708-9	YES	NO	Non-African
PW0001_C	Colombia	SRA	ERS032163	2011	10.7554/eLife.08714	YES	NO	Non-African
PW0002_C	Colombia	SRA	ERS032040	2011	10.7554/eLife.08714	YES	NO	Non-African
PW0003_C	Colombia	SRA	ERS032162	2011	10.7554/eLife.08714	YES	NO	Non-African
PW0004_C	Colombia	SRA	ERS032161	2011	10.7554/eLife.08714	YES	NO	Non-African
PW0005_C	Colombia	SRA	ERS032164	2011	10.7554/eLife.08714	YES	NO	Non-African
PW0006_C	Colombia	SRA	ERS032165	2011	10.7554/eLife.08714	YES	NO	Non-African
PW0007_C	Colombia	SRA	ERS032157	2011	10.7554/eLife.08714	YES	NO	Non-African
PW0008_C	Colombia	SRA	ERS032013	2011	10.7554/eLife.08714	YES	NO	Non-African
PW0009_C	Colombia	SRA	ERS032059	2011	10.7554/eLife.08714	YES	NO	Non-African
PW0010_CW	Colombia	SRA	ERS032646	2011	10.7554/eLife.08714	YES	NO	Non-African; Missingness >10%
PW0012_C	Colombia	SRA	ERS032159	2011	10.7554/eLife.08714	YES	NO	Non-African
PW0013_C	Colombia	SRA	ERS032166	2011	10.7554/eLife.08714	YES	NO	Non-African
PW0014_C	Colombia	SRA	ERS032168	2011	10.7554/eLife.08714	YES	NO	Non-African
PW0015_C	Colombia	SRA	ERS032167	2011	10.7554/eLife.08714	YES	NO	Non-African; Missingness >10%
PW0016_C	Colombia	SRA	ERS032061	2011	10.7554/eLife.08714	YES	NO	Non-African
PW0017_C	Colombia	SRA	ERS032158	2011	10.7554/eLife.08714	YES	NO	Non-African
Q028_D77	French Guiana	SRA	SRR2098570;SRR2103460	2009-2013	10.1073/pnas.1507142112	YES	NO	Non-African
M197_D48	French Guiana	SRA	SRR2098951;SRR2104409	2009-2013	10.1073/pnas.1507142112	YES	NO	Non-African
M207_D44	French Guiana	SRA	SRR2099522;SRR2104430	2009-2013	10.1073/pnas.1507142112	YES	NO	Non-African
M250_D32	French Guiana	SRA	SRR2097567;SRR2102960	2009-2013	10.1073/pnas.1507142112	YES	NO	Non-African
M251_D32	French Guiana	SRA	SRR2099776;SRR2104410	2009-2013	10.1073/pnas.1507142112	YES	NO	Non-African
M276_D17	French Guiana	SRA	SRR2099529;SRR2103608	2009-2013	10.1073/pnas.1507142112	YES	NO	Non-African
M281_D24	French Guiana	SRA	SRR2098613;SRR2103413	2009-2013	10.1073/pnas.1507142112	YES	NO	Non-African
N014_D109	French Guiana	SRA	SRR2099479;SRR2099557	2009-2013	10.1073/pnas.1507142112	YES	NO	Non-African
N057_D36	French Guiana	SRA	SRR2099471;SRR2099473	2009-2013	10.1073/pnas.1507142112	YES	NO	Non-African
N058_D36	French Guiana	SRA	SRR2098911;SRR2104411	2009-2013	10.1073/pnas.1507142112	YES	NO	Non-African
N137J24_D58	French Guiana	SRA	SRR2102025;SRR2104404	2009-2013	10.1073/pnas.1507142112	YES	NO	Non-African
N171_D76	French Guiana	SRA	SRR2099719;SRR2104420	2009-2013	10.1073/pnas.1507142112	YES	NO	Non-African
N277_D28	French Guiana	SRA	SRR2098662;SRR2103415	2009-2013	10.1073/pnas.1507142112	YES	NO	Non-African
P080_D66	French Guiana	SRA	SRR2099480;SRR2104414	2009-2013	10.1073/pnas.1507142112	YES	NO	Non-African
P154_D31	French Guiana	SRA	SRR2099884;SRR2104415	2009-2013	10.1073/pnas.1507142112	YES	NO	Non-African
P161_D33	French Guiana	SRA	SRR2099889;SRR2104431	2009-2013	10.1073/pnas.1507142112	YES	NO	Non-African
P170_D35	French Guiana	SRA	SRR2099773;SRR2104412	2009-2013	10.1073/pnas.1507142112	YES	NO	Non-African
P178_D30	French Guiana	SRA	SRR2099307;SRR2106468	2009-2013	10.1073/pnas.1507142112	YES	NO	Non-African
P215_D36	French Guiana	SRA	SRR2099484;SRR2104434	2009-2013	10.1073/pnas.1507142112	YES	NO	Non-African
P219_D61	French Guiana	SRA	SRR2101832;SRR2104438	2009-2013	10.1073/pnas.1507142112	YES	NO	Non-African
P224_D35	French Guiana	SRA	SRR2098781;SRR2106485	2009-2013	10.1073/pnas.1507142112	YES	NO	Non-African
P227_D30	French Guiana	SRA	SRR2098349;SRR2103286	2009-2013	10.1073/pnas.1507142112	YES	NO	Non-African
P234_D27	French Guiana	SRA	SRR2098915;SRR2104427	2009-2013	10.1073/pnas.1507142112	YES	NO	Non-African
P236_D30	French Guiana	SRA	SRR2099481;SRR2104423	2009-2013	10.1073/pnas.1507142112	YES	NO	Non-African
P301_D73	French Guiana	SRA	SRR2099549;SRR2104433	2009-2013	10.1073/pnas.1507142112	YES	NO	Non-African
P332_D13	French Guiana	SRA	SRR2099563;SRR2106507	2009-2013	10.1073/pnas.1507142112	YES	NO	Non-African
P347_D10	French Guiana	SRA	SRR2099550;SRR2104424	2009-2013	10.1073/pnas.1507142112	YES	NO	Non-African
P374_D69	French Guiana	SRA	SRR2099309;SRR2106474	2009-2013	10.1073/pnas.1507142112	YES	NO	Non-African
P379_D77	French Guiana	SRA	SRR2098005;SRR2104439	2009-2013	10.1073/pnas.1507142112	YES	NO	Non-African; Missingness >10%
Q029_D117	French Guiana	SRA	SRR2098950;SRR2103639	2009-2013	10.1073/pnas.1507142112	YES	NO	Non-African
Q038_D110	French Guiana	SRA	SRR2098782;SRR2103105	2009-2013	10.1073/pnas.1507142112	YES	NO	Non-African
Q073_D40	French Guiana	SRA	SRR2098006;SRR2106486	2009-2013	10.1073/pnas.1507142112	YES	NO	Non-African
Q112_D90	French Guiana	SRA	SRR2098351;SRR2103599	2009-2013	10.1073/pnas.1507142112	YES	NO	Non-African
Q120_D61	French Guiana	SRA	SRR2099411;SRR2104428	2009-2013	10.1073/pnas.1507142112	YES	NO	Non-African
Q159_D24	French Guiana	SRA	SRR2101833;SRR2104437	2009-2013	10.1073/pnas.1507142112	YES	NO	Non-African; Missingness >10%
Q206_D11	French Guiana	SRA	SRR2099476;SRR2106487	2009-2013	10.1073/pnas.1507142112	YES	NO	Non-African
IGS-2016-NF166	Guinea	IGS	SAMN06175826	2010	10.1186/s13073-019-0708-9	YES	YES	N/A
PA0134-C	Guinea	SRA	ERS041972	2011	10.7554/eLife.08714	YES	YES	N/A
PA0135-C	Guinea	SRA	ERS157461	2011	10.7554/eLife.08714	YES	YES	N/A
PA0136-C	Guinea	SRA	ERS157451	2011	10.7554/eLife.08714	YES	YES	N/A
PA0137-C	Guinea	SRA	ERS042009	2011	10.7554/eLife.08714	YES	YES	N/A
PA0138-C	Guinea	SRA	ERS041976	2011	10.7554/eLife.08714	YES	YES	N/A
PA0140-C	Guinea	SRA	ERS041990	2011	10.7554/eLife.08714	YES	YES	N/A
PA0142-C	Guinea	SRA	ERS042076	2011	10.7554/eLife.08714	YES	YES	N/A
PA0144-C	Guinea	SRA	ERS042041	2011	10.7554/eLife.08714	YES	YES	N/A
PA0145-C	Guinea	SRA	ERS041974	2011	10.7554/eLife.08714	YES	YES	N/A
PA0146-C	Guinea	SRA	ERS041979	2011	10.7554/eLife.08714	YES	YES	N/A
PA0147-C	Guinea	SRA	ERS042039	2011	10.7554/eLife.08714	YES	YES	N/A
PA0148-C	Guinea	SRA	ERS042054	2011	10.7554/eLife.08714	YES	YES	N/A
PA0149-C	Guinea	SRA	ERS042067	2011	10.7554/eLife.08714	YES	YES	N/A
PA0150-C	Guinea	SRA	ERS042081	2011	10.7554/eLife.08714	YES	YES	N/A
PA0151-C	Guinea	SRA	ERS042004	2011	10.7554/eLife.08714	YES	YES	N/A
PA0152-C	Guinea	SRA	ERS042063	2011	10.7554/eLife.08714	YES	YES	N/A
PA0153-C	Guinea	SRA	ERS042074	2011	10.7554/eLife.08714	YES	YES	N/A
PA0154-C	Guinea	SRA	ERS041971	2011	10.7554/eLife.08714	YES	YES	N/A
PA0155-C	Guinea	SRA	ERS042000	2011	10.7554/eLife.08714	YES	YES	N/A
PA0156-C	Guinea	SRA	ERS042005	2011	10.7554/eLife.08714	YES	YES	N/A
PA0157-C	Guinea	SRA	ERS041975	2011	10.7554/eLife.08714	YES	YES	N/A
PA0158-C	Guinea	SRA	ERS042033	2011	10.7554/eLife.08714	YES	YES	N/A
PA0159-C	Guinea	SRA	ERS042083	2011	10.7554/eLife.08714	YES	YES	N/A
PA0160-C	Guinea	SRA	ERS042087	2011	10.7554/eLife.08714	YES	YES	N/A
PA0161-C	Guinea	SRA	ERS041970	2011	10.7554/eLife.08714	YES	YES	N/A
PA0162-C	Guinea	SRA	ERS157469	2011	10.7554/eLife.08714	YES	YES	N/A
PA0163-C	Guinea	SRA	ERS042065	2011	10.7554/eLife.08714	YES	YES	N/A
PA0164-C	Guinea	SRA	ERS042030	2011	10.7554/eLife.08714	YES	YES	N/A
PA0165-C	Guinea	SRA	ERS042079	2011	10.7554/eLife.08714	YES	YES	N/A
PA0167-C	Guinea	SRA	ERS042108	2011	10.7554/eLife.08714	YES	YES	N/A
PA0168-C	Guinea	SRA	ERS042038	2011	10.7554/eLife.08714	YES	YES	N/A
PA0169-C	Guinea	SRA	ERS042040	2011	10.7554/eLife.08714	YES	YES	N/A
PA0171-C	Guinea	SRA	ERS042001	2011	10.7554/eLife.08714	YES	YES	N/A
PA0172-C	Guinea	SRA	ERS041968	2011	10.7554/eLife.08714	YES	YES	N/A
PA0173-C	Guinea	SRA	ERS042077	2011	10.7554/eLife.08714	YES	YES	N/A
PA0175-C	Guinea	SRA	ERS157504	2011	10.7554/eLife.08714	YES	YES	N/A
PA0176-C	Guinea	SRA	ERS042031	2011	10.7554/eLife.08714	YES	YES	N/A
PA0177-C	Guinea	SRA	ERS042085	2011	10.7554/eLife.08714	YES	YES	N/A
PA0178-C	Guinea	SRA	ERS042090	2011	10.7554/eLife.08714	YES	YES	N/A
PA0179-C	Guinea	SRA	ERS042089	2011	10.7554/eLife.08714	YES	YES	N/A
PA0180-C	Guinea	SRA	ERS041983	2011	10.7554/eLife.08714	YES	YES	N/A
PA0181-C	Guinea	SRA	ERS042103	2011	10.7554/eLife.08714	YES	YES	N/A
PA0182-C	Guinea	SRA	ERS042073	2011	10.7554/eLife.08714	YES	YES	N/A
PA0183-C	Guinea	SRA	ERS042062	2011	10.7554/eLife.08714	YES	YES	N/A
PA0184-C	Guinea	SRA	ERS042010	2011	10.7554/eLife.08714	YES	YES	N/A
PA0185-C	Guinea	SRA	ERS042046	2011	10.7554/eLife.08714	YES	YES	N/A
PA0186-C	Guinea	SRA	ERS042050	2011	10.7554/eLife.08714	YES	YES	N/A
PA0187-C	Guinea	SRA	ERS042104	2011	10.7554/eLife.08714	YES	YES	N/A
PA0188-C	Guinea	SRA	ERS042029	2011	10.7554/eLife.08714	YES	YES	N/A
PA0189-C	Guinea	SRA	ERS042112	2011	10.7554/eLife.08714	YES	YES	N/A
PA0190-C	Guinea	SRA	ERS041981	2011	10.7554/eLife.08714	YES	YES	N/A
PA0191-C	Guinea	SRA	ERS042109	2011	10.7554/eLife.08714	YES	YES	N/A
PA0192-C	Guinea	SRA	ERS042094	2011	10.7554/eLife.08714	YES	YES	N/A
PA0193-C	Guinea	SRA	ERS042055	2011	10.7554/eLife.08714	YES	YES	N/A
PA0195-C	Guinea	SRA	ERS042034	2011	10.7554/eLife.08714	YES	YES	N/A
PA0196-C	Guinea	SRA	ERS042051	2011	10.7554/eLife.08714	YES	YES	N/A
PA0197-C	Guinea	SRA	ERS042032	2011	10.7554/eLife.08714	YES	YES	N/A
PA0198-C	Guinea	SRA	ERS041987	2011	10.7554/eLife.08714	YES	YES	N/A
PA0199-C	Guinea	SRA	ERS042086	2011	10.7554/eLife.08714	YES	YES	N/A
PA0200-C	Guinea	SRA	ERS042097	2011	10.7554/eLife.08714	YES	YES	N/A
PA0201-C	Guinea	SRA	ERS041986	2011	10.7554/eLife.08714	YES	YES	N/A
PA0202-C	Guinea	SRA	ERS042057	2011	10.7554/eLife.08714	YES	YES	N/A
PA0203-C	Guinea	SRA	ERS041988	2011	10.7554/eLife.08714	YES	YES	N/A
PA0204-C	Guinea	SRA	ERS042042	2011	10.7554/eLife.08714	YES	YES	N/A
PA0205-C	Guinea	SRA	ERS042105	2011	10.7554/eLife.08714	YES	YES	N/A
PA0206-C	Guinea	SRA	ERS042056	2011	10.7554/eLife.08714	YES	YES	N/A
PA0207-C	Guinea	SRA	ERS042098	2011	10.7554/eLife.08714	YES	YES	N/A
PA0208-C	Guinea	SRA	ERS042088	2011	10.7554/eLife.08714	YES	YES	N/A
PA0209-C	Guinea	SRA	ERS042099	2011	10.7554/eLife.08714	YES	YES	N/A
PA0210-C	Guinea	SRA	ERS042111	2011	10.7554/eLife.08714	YES	YES	N/A
PA0211-C	Guinea	SRA	ERS042110	2011	10.7554/eLife.08714	YES	YES	N/A
PA0212-C	Guinea	SRA	ERS042113	2011	10.7554/eLife.08714	YES	YES	N/A
PA0213-C	Guinea	SRA	ERS042091	2011	10.7554/eLife.08714	YES	YES	N/A
PA0214-C	Guinea	SRA	ERS042002	2011	10.7554/eLife.08714	YES	YES	N/A
PA0215-C	Guinea	SRA	ERS042069	2011	10.7554/eLife.08714	YES	YES	N/A
PA0216-C	Guinea	SRA	ERS042102	2011	10.7554/eLife.08714	YES	YES	N/A
PA0217-C	Guinea	SRA	ERS042070	2011	10.7554/eLife.08714	YES	YES	N/A
PA0218-C	Guinea	SRA	ERS042027	2011	10.7554/eLife.08714	YES	YES	N/A
PA0219-C	Guinea	SRA	ERS042048	2011	10.7554/eLife.08714	YES	YES	N/A
PA0220-C	Guinea	SRA	ERS041999	2011	10.7554/eLife.08714	YES	YES	N/A
PA0221-C	Guinea	SRA	ERS042071	2011	10.7554/eLife.08714	YES	YES	N/A
PA0222-C	Guinea	SRA	ERS041992	2011	10.7554/eLife.08714	YES	YES	N/A
PA0223-C	Guinea	SRA	ERS042006	2011	10.7554/eLife.08714	YES	YES	N/A
PA0224-C	Guinea	SRA	ERS042049	2011	10.7554/eLife.08714	YES	YES	N/A
PA0225-C	Guinea	SRA	ERS042045	2011	10.7554/eLife.08714	YES	YES	N/A
PA0226-C	Guinea	SRA	ERS042035	2011	10.7554/eLife.08714	YES	YES	N/A
PA0227-C	Guinea	SRA	ERS042075	2011	10.7554/eLife.08714	YES	YES	N/A
PA0228-C	Guinea	SRA	ERS041997	2011	10.7554/eLife.08714	YES	YES	N/A
PA0229-C	Guinea	SRA	ERS042093	2011	10.7554/eLife.08714	YES	YES	N/A
PA0230-C	Guinea	SRA	ERS042107	2011	10.7554/eLife.08714	YES	YES	N/A
PA0231-C	Guinea	SRA	ERS041991	2011	10.7554/eLife.08714	YES	YES	N/A
PA0232-C	Guinea	SRA	ERS042028	2011	10.7554/eLife.08714	YES	YES	N/A
PA0233-C	Guinea	SRA	ERS041994	2011	10.7554/eLife.08714	YES	YES	N/A
PA0234-C	Guinea	SRA	ERS042106	2011	10.7554/eLife.08714	YES	YES	N/A
PA0237-C	Guinea	SRA	ERS042100	2011	10.7554/eLife.08714	YES	YES	N/A
PA0239-C	Guinea	SRA	ERS041993	2011	10.7554/eLife.08714	YES	YES	N/A
PA0240-C	Guinea	SRA	ERS041995	2011	10.7554/eLife.08714	YES	YES	N/A
PA0243-C	Guinea	SRA	ERS042012	2011	10.7554/eLife.08714	YES	YES	N/A
PA0245-C	Guinea	SRA	ERS041967	2011	10.7554/eLife.08714	YES	YES	N/A
PA0246-C	Guinea	SRA	ERS041998	2011	10.7554/eLife.08714	YES	YES	N/A
PA0249-C	Guinea	SRA	ERS042036	2011	10.7554/eLife.08714	YES	YES	N/A
PA0251-C	Guinea	SRA	ERS042101	2011	10.7554/eLife.08714	YES	YES	N/A
PA0253-C	Guinea	SRA	ERS041978	2011	10.7554/eLife.08714	YES	YES	N/A
PA0254-C	Guinea	SRA	ERS041989	2011	10.7554/eLife.08714	YES	YES	N/A
PA0255-C	Guinea	SRA	ERS042003	2011	10.7554/eLife.08714	YES	YES	N/A
PA0256-C	Guinea	SRA	ERS042082	2011	10.7554/eLife.08714	YES	YES	N/A
PA0257-C	Guinea	SRA	ERS042078	2011	10.7554/eLife.08714	YES	YES	N/A
PA0258-C	Guinea	SRA	ERS042011	2011	10.7554/eLife.08714	YES	YES	N/A
PA0260-C	Guinea	SRA	ERS042043	2011	10.7554/eLife.08714	YES	YES	N/A
PA0261-C	Guinea	SRA	ERS042066	2011	10.7554/eLife.08714	YES	YES	N/A
PA0262-C	Guinea	SRA	ERS042026	2011	10.7554/eLife.08714	YES	YES	N/A
PA0263-C	Guinea	SRA	ERS042084	2011	10.7554/eLife.08714	YES	YES	N/A
PA0266-C	Guinea	SRA	ERS157484	2011	10.7554/eLife.08714	YES	YES	N/A
PA0267-C	Guinea	SRA	ERS042013	2011	10.7554/eLife.08714	YES	YES	N/A
PA0269-C	Guinea	SRA	ERS042052	2011	10.7554/eLife.08714	YES	YES	N/A
PA0270-C	Guinea	SRA	ERS042044	2011	10.7554/eLife.08714	YES	YES	N/A
PA0290-C	Guinea	SRA	EGAN00001170647;ERS340317	2011	10.7554/eLife.08714	YES	YES	N/A
PA0298-C	Guinea	SRA	EGAN00001170653;ERS340325	2011	10.7554/eLife.08714	YES	YES	N/A
PA0300-C	Guinea	SRA	EGAN00001170655;ERS340327	2011	10.7554/eLife.08714	YES	YES	N/A
PA0302-C	Guinea	SRA	EGAN00001170657;ERS340329	2011	10.7554/eLife.08714	YES	YES	N/A
PA0337-C	Guinea	SRA	EGAN00001170691;ERS340364	2011	10.7554/eLife.08714	YES	YES	N/A
PA0341-C	Guinea	SRA	EGAN00001170695;ERS340368	2011	10.7554/eLife.08714	YES	YES	N/A
PA0349-C	Guinea	SRA	EGAN00001170703;ERS340376	2011	10.7554/eLife.08714	YES	YES	N/A
303.1	Mali	IGS	SAMN02373818	2010	10.1186/s13073-019-0708-9	YES	YES	N/A
309.1	Mali	IGS	SAMN02373819	2010	10.1186/s13073-019-0708-9	YES	YES	N/A
318.1	Mali	IGS	SAMN02373820	2010	10.1186/s13073-019-0708-9	YES	YES	N/A
326.1	Mali	IGS	SAMN02373822	2010	10.1186/s13073-019-0708-9	YES	YES	N/A
327.1	Mali	IGS	SAMN02374900	2010	10.1186/s13073-019-0708-9	YES	YES	N/A
365.1	Mali	IGS	SAMN02374907	2010	10.1186/s13073-019-0708-9	YES	YES	N/A
366.1	Mali	IGS	SAMN02373653	2010	10.1186/s13073-019-0708-9	YES	YES	N/A
377.1	Mali	IGS	SAMN02373656	2010	10.1186/s13073-019-0708-9	YES	YES	N/A
383.1	Mali	IGS	SAMN02373821	2010	10.1186/s13073-019-0708-9	YES	YES	N/A
397.1	Mali	IGS	SAMN02374901	2010	10.1186/s13073-019-0708-9	YES	YES	N/A
398.1	Mali	IGS	SAMN02374902	2010	10.1186/s13073-019-0708-9	YES	YES	N/A
58.1	Mali	IGS	SAMN02374945	2010	10.1186/s13073-019-0708-9	YES	YES	N/A
IGS-MLI-004	Mali	IGS	SAMN06175785	2010	10.1186/s13073-019-0708-9	YES	YES	N/A
IGS-MLI-005	Mali	IGS	SAMN06175786	2010	10.1186/s13073-019-0708-9	YES	YES	N/A
IGS-MLI-006	Mali	IGS	SAMN06175787	2010	10.1186/s13073-019-0708-9	YES	YES	N/A
IGS-MLI-007	Mali	IGS	SAMN06175788	2010	10.1186/s13073-019-0708-9	YES	YES	N/A
IGS-MLI-008	Mali	IGS	SAMN06175789	2010	10.1186/s13073-019-0708-9	YES	YES	N/A
IGS-MLI-009	Mali	IGS	SAMN06175790	2010	10.1186/s13073-019-0708-9	YES	YES	N/A
IGS-MLI-010	Mali	IGS	SAMN06175791	2010	10.1186/s13073-019-0708-9	YES	YES	N/A
IGS-MLI-011	Mali	IGS	SAMN06175792	2010	10.1186/s13073-019-0708-9	YES	YES	N/A
IGS-MLI-012	Mali	IGS	SAMN06175793	2010	10.1186/s13073-019-0708-9	YES	YES	N/A
IGS-MLI-013	Mali	IGS	SAMN06175794	2010	10.1186/s13073-019-0708-9	YES	YES	N/A
IGS-MLI-014	Mali	IGS	SAMN06175795	2010	10.1186/s13073-019-0708-9	YES	YES	N/A
IGS-MLI-015	Mali	IGS	SAMN06175796	2010	10.1186/s13073-019-0708-9	YES	YES	N/A
IGS-MLI-016	Mali	IGS	SAMN06175797	2010	10.1186/s13073-019-0708-9	YES	YES	N/A
IGS-MLI-001	Mali	IGS	SAMN06175782	2010	10.1186/s13073-019-0708-9	YES	YES	N/A
IGS-MLI-017	Mali	IGS	SAMN06175798	2010	10.1186/s13073-019-0708-9	YES	YES	N/A
IGS-MLI-018	Mali	IGS	SAMN06175799	2010	10.1186/s13073-019-0708-9	YES	YES	N/A
IGS-MLI-019	Mali	IGS	SAMN06175800	2010	10.1186/s13073-019-0708-9	YES	YES	N/A
IGS-MLI-020	Mali	IGS	SAMN06175801	2010	10.1186/s13073-019-0708-9	YES	YES	N/A
IGS-MLI-021	Mali	IGS	SAMN06175802	2010	10.1186/s13073-019-0708-9	YES	YES	N/A
IGS-MLI-022	Mali	IGS	SAMN06175803	2010	10.1186/s13073-019-0708-9	YES	YES	N/A
IGS-MLI-023	Mali	IGS	SAMN06175804	2010	10.1186/s13073-019-0708-9	YES	YES	N/A
IGS-MLI-024	Mali	IGS	SAMN06175805	2010	10.1186/s13073-019-0708-9	YES	YES	N/A
IGS-MLI-025	Mali	IGS	SAMN06175806	2010	10.1186/s13073-019-0708-9	YES	YES	N/A
IGS-MLI-026	Mali	IGS	SAMN06175807	2010	10.1186/s13073-019-0708-9	YES	YES	N/A
IGS-MLI-027	Mali	IGS	SAMN06175808	2010	10.1186/s13073-019-0708-9	YES	YES	N/A
IGS-MLI-028	Mali	IGS	SAMN06175809	2010	10.1186/s13073-019-0708-9	YES	YES	N/A
IGS-MLI-029	Mali	IGS	SAMN06175810	2010	10.1186/s13073-019-0708-9	YES	YES	N/A
IGS-MLI-030	Mali	IGS	SAMN06175811	2010	10.1186/s13073-019-0708-9	YES	YES	N/A
IGS-MLI-031	Mali	IGS	SAMN06175812	2010	10.1186/s13073-019-0708-9	YES	YES	N/A
IGS-MLI-032	Mali	IGS	SAMN06175813	2010	10.1186/s13073-019-0708-9	YES	YES	N/A
IGS-MLI-033	Mali	IGS	SAMN06175814	2010	10.1186/s13073-019-0708-9	YES	YES	N/A
IGS-MLI-034	Mali	IGS	SAMN06175815	2010	10.1186/s13073-019-0708-9	YES	YES	N/A
IGS-MLI-035	Mali	IGS	SAMN06175816	2010	10.1186/s13073-019-0708-9	YES	YES	N/A
IGS-MLI-036	Mali	IGS	SAMN06175817	2010	10.1186/s13073-019-0708-9	YES	YES	N/A
IGS-MLI-037	Mali	IGS	SAMN06175818	2010	10.1186/s13073-019-0708-9	YES	YES	N/A
IGS-MLI-038	Mali	IGS	SAMN06175819	2010	10.1186/s13073-019-0708-9	YES	YES	N/A
IGS-MLI-039	Mali	IGS	SAMN06175820	2010	10.1186/s13073-019-0708-9	YES	YES	N/A
IGS-MLI-040	Mali	IGS	SAMN06175821	2010	10.1186/s13073-019-0708-9	YES	YES	N/A
IGS-MLI-041	Mali	IGS	SAMN06175822	2010	10.1186/s13073-019-0708-9	YES	YES	N/A
IGS-MLI-042	Mali	IGS	SAMN06175823	2010	10.1186/s13073-019-0708-9	YES	YES	N/A
IGS-MLI-043	Mali	IGS	SAMN06175824	2010	10.1186/s13073-019-0708-9	YES	YES	N/A
IGS-MLI-044	Mali	IGS	SAMN06175825	2010	10.1186/s13073-019-0708-9	YES	YES	N/A
IGS-2016-NF54	Other	IGS	SAMN06175781	1979	10.1186/s13073-019-0708-9	YES	YES	N/A
PK0002-C	Burkina Faso	SRA	ERS154525	2008	10.7554/eLife.08714	YES	YES	N/A
PK0007-C	Burkina Faso	SRA	ERS010434	2008	10.7554/eLife.08714	YES	YES	N/A
PK0009-C	Burkina Faso	SRA	ERS157507	2008	10.7554/eLife.08714	YES	YES	N/A
PK0011-C	Burkina Faso	SRA	ERS010432	2008	10.7554/eLife.08714	YES	YES	N/A
PK0012-C	Burkina Faso	SRA	ERS010446	2008	10.7554/eLife.08714	YES	YES	N/A
PK0017-C	Burkina Faso	SRA	ERS010061	2008	10.7554/eLife.08714	YES	YES	N/A
PK0018-C	Burkina Faso	SRA	ERS010449	2008	10.7554/eLife.08714	YES	YES	N/A
PK0019-C	Burkina Faso	SRA	ERS154519	2008	10.7554/eLife.08714	YES	YES	N/A
PK0020-C	Burkina Faso	SRA	ERS154510	2008	10.7554/eLife.08714	YES	YES	N/A
PK0021-C	Burkina Faso	SRA	ERS010442	2008	10.7554/eLife.08714	YES	YES	N/A
PK0023-C	Burkina Faso	SRA	ERS010208	2008	10.7554/eLife.08714	YES	YES	N/A
PK0025-C	Burkina Faso	SRA	ERS010060	2008	10.7554/eLife.08714	YES	YES	N/A
PK0026-C	Burkina Faso	SRA	ERS010440	2008	10.7554/eLife.08714	YES	YES	N/A
PK0027-C	Burkina Faso	SRA	ERS010441	2008	10.7554/eLife.08714	YES	YES	N/A
PK0028-C	Burkina Faso	SRA	ERS010206	2008	10.7554/eLife.08714	YES	YES	N/A
PK0029-C	Burkina Faso	SRA	ERS010611; ERS010439	2008	10.7554/eLife.08714	YES	YES	N/A
PK0030-C	Burkina Faso	SRA	ERS157459	2008	10.7554/eLife.08714	YES	YES	N/A
PK0031-C	Burkina Faso	SRA	ERS010447	2008	10.7554/eLife.08714	YES	YES	N/A
PK0034-C	Burkina Faso	SRA	ERS154509	2008	10.7554/eLife.08714	YES	YES	N/A
PK0035-C	Burkina Faso	SRA	ERS010204	2008	10.7554/eLife.08714	YES	YES	N/A
PK0036-C	Burkina Faso	SRA	ERS010209	2008	10.7554/eLife.08714	YES	YES	N/A
PK0037-C	Burkina Faso	SRA	ERS010450; ERS010603	2008	10.7554/eLife.08714	YES	YES	N/A
PK0038-C	Burkina Faso	SRA	ERS010616	2008	10.7554/eLife.08714	YES	YES	N/A
PK0040-C	Burkina Faso	SRA	ERS010205	2008	10.7554/eLife.08714	YES	YES	N/A
PK0041-C	Burkina Faso	SRA	ERS010443	2008	10.7554/eLife.08714	YES	YES	N/A
PK0042-C	Burkina Faso	SRA	ERS010210	2008	10.7554/eLife.08714	YES	YES	N/A
PK0043-C	Burkina Faso	SRA	ERS010448	2008	10.7554/eLife.08714	YES	YES	N/A
PK0044-C	Burkina Faso	SRA	ERS010201; ERS010636	2008	10.7554/eLife.08714	YES	YES	N/A
PK0045-C	Burkina Faso	SRA	ERS010445	2008	10.7554/eLife.08714	YES	YES	N/A
PK0046-C	Burkina Faso	SRA	ERS010433	2008	10.7554/eLife.08714	YES	YES	N/A
PK0047-C	Burkina Faso	SRA	ERS154513	2008	10.7554/eLife.08714	YES	YES	N/A
PK0048-C	Burkina Faso	SRA	ERS010202	2008	10.7554/eLife.08714	YES	YES	N/A
PK0049-C	Burkina Faso	SRA	ERS010200	2008	10.7554/eLife.08714	YES	YES	N/A
PK0050-C	Burkina Faso	SRA	ERS010444	2008	10.7554/eLife.08714	YES	YES	N/A
PK0051-C	Burkina Faso	SRA	ERS010188	2008	10.7554/eLife.08714	YES	YES	N/A
PK0052-C	Burkina Faso	SRA	ERS010203	2008	10.7554/eLife.08714	YES	YES	N/A
PK0053-C	Burkina Faso	SRA	ERS010186	2008	10.7554/eLife.08714	YES	YES	N/A
PK0054-C	Burkina Faso	SRA	ERS010207	2008	10.7554/eLife.08714	YES	YES	N/A
PK0055-C	Burkina Faso	SRA	ERS010617	2008	10.7554/eLife.08714	YES	YES	N/A
PK0056-C	Burkina Faso	SRA	ERS010189	2008	10.7554/eLife.08714	YES	YES	N/A
PK0059-C	Burkina Faso	SRA	ERS010618	2008	10.7554/eLife.08714	YES	YES	N/A
PK0060-C	Burkina Faso	SRA	ERS010187	2008	10.7554/eLife.08714	YES	YES	N/A
PK0062-C	Burkina Faso	SRA	ERS010174	2008	10.7554/eLife.08714	YES	YES	N/A
PK0063-C	Burkina Faso	SRA	ERS010175	2008	10.7554/eLife.08714	YES	YES	N/A
PK0064-C	Burkina Faso	SRA	ERS010176	2008	10.7554/eLife.08714	YES	YES	N/A
PK0065-C	Burkina Faso	SRA	ERS010177	2008	10.7554/eLife.08714	YES	YES	N/A
PK0066-C	Burkina Faso	SRA	ERS010178; ERS010574; ERS010577	2008	10.7554/eLife.08714	YES	YES	N/A
PK0067-C	Burkina Faso	SRA	ERS010179;ERS010627;ERS010 628;ERS010629;ERS010630;ERS 010681;ERS010683	2008	10.7554/eLife.08714	YES	YES	N/A
PK0068-C	Burkina Faso	SRA	ERS010631; ERS010632; ERS010633; ERS010180	2008	10.7554/eLife.08714	YES	YES	N/A
PK0069-C	Burkina Faso	SRA	ERS164633	2008	10.7554/eLife.08714	YES	YES	N/A
PK0070-C	Burkina Faso	SRA	ERS010578; ERS010181; ERS010575	2008	10.7554/eLife.08714	YES	YES	N/A
PK0072-C	Burkina Faso	SRA	ERS010182	2008	10.7554/eLife.08714	YES	YES	N/A
PK0073-C	Burkina Faso	SRA	ERS010183	2008	10.7554/eLife.08714	YES	YES	N/A
PK0074-C	Burkina Faso	SRA	ERS051049;ERS164636	2008	10.7554/eLife.08714	YES	YES	N/A
PK0075-C	Burkina Faso	SRA	ERS010619	2008	10.7554/eLife.08714	YES	YES	N/A
PK0076-C	Burkina Faso	SRA	ERS010579;ERS051051	2008	10.7554/eLife.08714	YES	YES	N/A
QP0001-C	Cameroon	SRA	SAMEA2394614	2013	10.7554/eLife.08714	YES	YES	N/A
QP0061-C	Cameroon	SRA	SAMEA2394619	2013	10.7554/eLife.08714	YES	YES	N/A
QP0073-C	Cameroon	SRA	SAMEA2394620	2013	10.7554/eLife.08714	YES	YES	N/A
QP0085-C	Cameroon	SRA	SAMEA2394621	2013	10.7554/eLife.08714	YES	YES	N/A
QP0002-C	Cameroon	SRA	SAMEA2394622	2013	10.7554/eLife.08714	YES	YES	N/A
QP0038-C	Cameroon	SRA	SAMEA2394625	2013	10.7554/eLife.08714	YES	YES	N/A
QP0050-C	Cameroon	SRA	SAMEA2394626	2013	10.7554/eLife.08714	YES	YES	N/A
QP0074-C	Cameroon	SRA	SAMEA2394628	2013	10.7554/eLife.08714	YES	YES	N/A
QP0003-C	Cameroon	SRA	SAMEA2394630	2013	10.7554/eLife.08714	YES	YES	N/A
QP0015-C	Cameroon	SRA	SAMEA2394631	2013	10.7554/eLife.08714	YES	YES	N/A
QP0004-C	Cameroon	SRA	SAMEA2394638	2013	10.7554/eLife.08714	YES	YES	N/A
QP0028-C	Cameroon	SRA	SAMEA2394640	2013	10.7554/eLife.08714	YES	YES	N/A
QP0040-C	Cameroon	SRA	SAMEA2394641	2013	10.7554/eLife.08714	YES	NO	Missingness >10%
QP0064-C	Cameroon	SRA	SAMEA2394643	2013	10.7554/eLife.08714	YES	YES	N/A
QP0076-C	Cameroon	SRA	SAMEA2394644	2013	10.7554/eLife.08714	YES	YES	N/A
QP0005-C	Cameroon	SRA	SAMEA2394646	2013	10.7554/eLife.08714	YES	YES	N/A
QP0017-C	Cameroon	SRA	SAMEA2394647	2013	10.7554/eLife.08714	YES	YES	N/A
QP0029-C	Cameroon	SRA	SAMEA2394648	2013	10.7554/eLife.08714	YES	YES	N/A
QP0065-C	Cameroon	SRA	SAMEA2394651	2013	10.7554/eLife.08714	YES	YES	N/A
QP0018-C	Cameroon	SRA	SAMEA2394655	2013	10.7554/eLife.08714	YES	YES	N/A
QP0042-C	Cameroon	SRA	SAMEA2394657	2013	10.7554/eLife.08714	YES	YES	N/A
QP0066-C	Cameroon	SRA	SAMEA2394659	2013	10.7554/eLife.08714	YES	YES	N/A
QP0090-C	Cameroon	SRA	SAMEA2394661	2013	10.7554/eLife.08714	YES	NO	Missingness >10%
QP0007-C	Cameroon	SRA	SAMEA2394662	2013	10.7554/eLife.08714	YES	YES	N/A
QP0019-C	Cameroon	SRA	SAMEA2394663	2013	10.7554/eLife.08714	YES	YES	N/A
QP0031-C	Cameroon	SRA	SAMEA2394664	2013	10.7554/eLife.08714	YES	YES	N/A
QP0043-C	Cameroon	SRA	SAMEA2394665	2013	10.7554/eLife.08714	YES	YES	N/A
QP0055-C	Cameroon	SRA	SAMEA2394666	2013	10.7554/eLife.08714	YES	YES	N/A
QP0079-C	Cameroon	SRA	SAMEA2394668	2013	10.7554/eLife.08714	YES	YES	N/A
QP0091-C	Cameroon	SRA	SAMEA2394669	2013	10.7554/eLife.08714	YES	YES	N/A
QP0032-C	Cameroon	SRA	SAMEA2394672	2013	10.7554/eLife.08714	YES	YES	N/A
QP0068-C	Cameroon	SRA	SAMEA2394675	2013	10.7554/eLife.08714	YES	YES	N/A
QP0080-C	Cameroon	SRA	SAMEA2394676	2013	10.7554/eLife.08714	YES	YES	N/A
QP0033-C	Cameroon	SRA	SAMEA2394680	2013	10.7554/eLife.08714	YES	YES	N/A
QP0057-C	Cameroon	SRA	SAMEA2394682	2013	10.7554/eLife.08714	YES	YES	N/A
QP0069-C	Cameroon	SRA	SAMEA2394683	2013	10.7554/eLife.08714	YES	YES	N/A
QP0010-C	Cameroon	SRA	SAMEA2394686	2013	10.7554/eLife.08714	YES	NO	Missingness >10%
QP0022-C	Cameroon	SRA	SAMEA2394687	2013	10.7554/eLife.08714	YES	YES	N/A
QP0034-C	Cameroon	SRA	SAMEA2394688	2013	10.7554/eLife.08714	YES	YES	N/A
QP0094-C	Cameroon	SRA	SAMEA2394693	2013	10.7554/eLife.08714	YES	YES	N/A
QP0023-C	Cameroon	SRA	SAMEA2394695	2013	10.7554/eLife.08714	YES	YES	N/A
QP0047-C	Cameroon	SRA	SAMEA2394697	2013	10.7554/eLife.08714	YES	YES	N/A
QP0071-C	Cameroon	SRA	SAMEA2394699	2013	10.7554/eLife.08714	YES	YES	N/A
QP0012-C	Cameroon	SRA	SAMEA2394701	2013	10.7554/eLife.08714	YES	YES	N/A
QP0072-C	Cameroon	SRA	SAMEA2394706	2013	10.7554/eLife.08714	YES	YES	N/A
QP0084-C	Cameroon	SRA	SAMEA2394707	2013	10.7554/eLife.08714	YES	YES	N/A
QP0131-C	Cameroon	SRA	SAMEA2394711	2013	10.7554/eLife.08714	YES	YES	N/A
QP0179-C	Cameroon	SRA	SAMEA2394715	2013	10.7554/eLife.08714	YES	NO	Missingness >10%
QP0108-C	Cameroon	SRA	SAMEA2394717	2013	10.7554/eLife.08714	YES	YES	N/A
QP0120-C	Cameroon	SRA	SAMEA2394718	2013	10.7554/eLife.08714	YES	NO	Missingness >10%
QP0144-C	Cameroon	SRA	SAMEA2394720	2013	10.7554/eLife.08714	YES	YES	N/A
QP0156-C	Cameroon	SRA	SAMEA2394721	2013	10.7554/eLife.08714	YES	YES	N/A
QP0168-C	Cameroon	SRA	SAMEA2394722	2013	10.7554/eLife.08714	YES	YES	N/A
QP0157-C	Cameroon	SRA	SAMEA2394729	2013	10.7554/eLife.08714	YES	YES	N/A
QP0169-C	Cameroon	SRA	SAMEA2394730	2013	10.7554/eLife.08714	YES	YES	N/A
QP0110-C	Cameroon	SRA	SAMEA2394733	2013	10.7554/eLife.08714	YES	NO	Missingness >10%
QP0122-C	Cameroon	SRA	SAMEA2394734	2013	10.7554/eLife.08714	YES	YES	N/A
QP0146-C	Cameroon	SRA	SAMEA2394736	2013	10.7554/eLife.08714	YES	YES	N/A
QP0158-C	Cameroon	SRA	SAMEA2394737	2013	10.7554/eLife.08714	YES	YES	N/A
QP0170-C	Cameroon	SRA	SAMEA2394738	2013	10.7554/eLife.08714	YES	YES	N/A
QP0099-C	Cameroon	SRA	SAMEA2394740	2013	10.7554/eLife.08714	YES	YES	N/A
QP0111-C	Cameroon	SRA	SAMEA2394741	2013	10.7554/eLife.08714	YES	YES	N/A
QP0123-C	Cameroon	SRA	SAMEA2394742	2013	10.7554/eLife.08714	YES	YES	N/A
QP0159-C	Cameroon	SRA	SAMEA2394745	2013	10.7554/eLife.08714	YES	YES	N/A
QP0171-C	Cameroon	SRA	SAMEA2394746	2013	10.7554/eLife.08714	YES	YES	N/A
QP0100-C	Cameroon	SRA	SAMEA2394748	2013	10.7554/eLife.08714	YES	YES	N/A
QP0124-C	Cameroon	SRA	SAMEA2394750	2013	10.7554/eLife.08714	YES	YES	N/A
QP0136-C	Cameroon	SRA	SAMEA2394751	2013	10.7554/eLife.08714	YES	YES	N/A
QP0148-C	Cameroon	SRA	SAMEA2394752	2013	10.7554/eLife.08714	YES	YES	N/A
QP0172-C	Cameroon	SRA	SAMEA2394754	2013	10.7554/eLife.08714	YES	YES	N/A
QP0184-C	Cameroon	SRA	SAMEA2394755	2013	10.7554/eLife.08714	YES	YES	N/A
QP0113-C	Cameroon	SRA	SAMEA2394757	2013	10.7554/eLife.08714	YES	YES	N/A
QP0125-C	Cameroon	SRA	SAMEA2394758	2013	10.7554/eLife.08714	YES	YES	N/A
QP0137-C	Cameroon	SRA	SAMEA2394759	2013	10.7554/eLife.08714	YES	YES	N/A
QP0149-C	Cameroon	SRA	SAMEA2394760	2013	10.7554/eLife.08714	YES	YES	N/A
QP0185-C	Cameroon	SRA	SAMEA2394763	2013	10.7554/eLife.08714	YES	YES	N/A
QP0114-C	Cameroon	SRA	SAMEA2394765	2013	10.7554/eLife.08714	YES	YES	N/A
QP0126-C	Cameroon	SRA	SAMEA2394766	2013	10.7554/eLife.08714	YES	YES	N/A
QP0138-C	Cameroon	SRA	SAMEA2394767	2013	10.7554/eLife.08714	YES	YES	N/A
QP0174-C	Cameroon	SRA	SAMEA2394770	2013	10.7554/eLife.08714	YES	YES	N/A
QP0186-C	Cameroon	SRA	SAMEA2394771	2013	10.7554/eLife.08714	YES	YES	N/A
QP0103-C	Cameroon	SRA	SAMEA2394772	2013	10.7554/eLife.08714	YES	YES	N/A
QP0115-C	Cameroon	SRA	SAMEA2394773	2013	10.7554/eLife.08714	YES	YES	N/A
QP0151-C	Cameroon	SRA	SAMEA2394776	2013	10.7554/eLife.08714	YES	YES	N/A
QP0163-C	Cameroon	SRA	SAMEA2394777	2013	10.7554/eLife.08714	YES	YES	N/A
QP0187-C	Cameroon	SRA	SAMEA2394779	2013	10.7554/eLife.08714	YES	YES	N/A
QP0116-C	Cameroon	SRA	SAMEA2394781	2013	10.7554/eLife.08714	YES	YES	N/A
QP0128-C	Cameroon	SRA	SAMEA2394782	2013	10.7554/eLife.08714	YES	YES	N/A
QP0153-C	Cameroon	SRA	SAMEA2394792	2013	10.7554/eLife.08714	YES	YES	N/A
QP0165-C	Cameroon	SRA	SAMEA2394793	2013	10.7554/eLife.08714	YES	YES	N/A
QP0118-C	Cameroon	SRA	SAMEA2394796	2013	10.7554/eLife.08714	YES	YES	N/A
QP0142-C	Cameroon	SRA	SAMEA2394798	2013	10.7554/eLife.08714	YES	YES	N/A
QP0154-C	Cameroon	SRA	SAMEA2394799	2013	10.7554/eLife.08714	YES	YES	N/A
QP0178-C	Cameroon	SRA	SAMEA2394801	2013	10.7554/eLife.08714	YES	NO	Missingness >10%
QP0189-C	Cameroon	SRA	SAMEA2394802	2013	10.7554/eLife.08714	YES	YES	N/A
QP0201-C	Cameroon	SRA	SAMEA2394803	2013	10.7554/eLife.08714	YES	YES	N/A
QP0213-C	Cameroon	SRA	SAMEA2394804	2013	10.7554/eLife.08714	YES	YES	N/A
QP0214-C	Cameroon	SRA	SAMEA2394809	2013	10.7554/eLife.08714	YES	NO	Missingness >10%
QP0226-C	Cameroon	SRA	SAMEA2394810	2013	10.7554/eLife.08714	YES	YES	N/A
QP0238-C	Cameroon	SRA	SAMEA2394811	2013	10.7554/eLife.08714	YES	YES	N/A
QP0215-C	Cameroon	SRA	SAMEA2394814	2013	10.7554/eLife.08714	YES	YES	N/A
QP0227-C	Cameroon	SRA	SAMEA2394815	2013	10.7554/eLife.08714	YES	YES	N/A
QP0239-C	Cameroon	SRA	SAMEA2394816	2013	10.7554/eLife.08714	YES	YES	N/A
QP0204-C	Cameroon	SRA	SAMEA2394818	2013	10.7554/eLife.08714	YES	YES	N/A
QP0216-C	Cameroon	SRA	SAMEA2394819	2013	10.7554/eLife.08714	YES	YES	N/A
QP0228-C	Cameroon	SRA	SAMEA2394820	2013	10.7554/eLife.08714	YES	YES	N/A
QP0240-C	Cameroon	SRA	SAMEA2394821	2013	10.7554/eLife.08714	YES	YES	N/A
QP0193-C	Cameroon	SRA	SAMEA2394822	2013	10.7554/eLife.08714	YES	YES	N/A
QP0205-C	Cameroon	SRA	SAMEA2394823	2013	10.7554/eLife.08714	YES	YES	N/A
QP0217-C	Cameroon	SRA	SAMEA2394824	2013	10.7554/eLife.08714	YES	YES	N/A
QP0229-C	Cameroon	SRA	SAMEA2394825	2013	10.7554/eLife.08714	YES	YES	N/A
QP0241-C	Cameroon	SRA	SAMEA2394826	2013	10.7554/eLife.08714	YES	YES	N/A
QP0194-C	Cameroon	SRA	SAMEA2394827	2013	10.7554/eLife.08714	YES	YES	N/A
QP0206-C	Cameroon	SRA	SAMEA2394828	2013	10.7554/eLife.08714	YES	YES	N/A
QP0218-C	Cameroon	SRA	SAMEA2394829	2013	10.7554/eLife.08714	YES	YES	N/A
QP0195-C	Cameroon	SRA	SAMEA2394832	2013	10.7554/eLife.08714	YES	YES	N/A
QP0207-C	Cameroon	SRA	SAMEA2394833	2013	10.7554/eLife.08714	YES	YES	N/A
QP0219-C	Cameroon	SRA	SAMEA2394834	2013	10.7554/eLife.08714	YES	YES	N/A
QP0231-C	Cameroon	SRA	SAMEA2394835	2013	10.7554/eLife.08714	YES	YES	N/A
QP0243-C	Cameroon	SRA	SAMEA2394836	2013	10.7554/eLife.08714	YES	YES	N/A
QP0196-C	Cameroon	SRA	SAMEA2394837	2013	10.7554/eLife.08714	YES	YES	N/A
QP0208-C	Cameroon	SRA	SAMEA2394838	2013	10.7554/eLife.08714	YES	YES	N/A
QP0220-C	Cameroon	SRA	SAMEA2394839	2013	10.7554/eLife.08714	YES	YES	N/A
QP0209-C	Cameroon	SRA	SAMEA2394842	2013	10.7554/eLife.08714	YES	YES	N/A
QP0233-C	Cameroon	SRA	SAMEA2394844	2013	10.7554/eLife.08714	YES	YES	N/A
QP0198-C	Cameroon	SRA	SAMEA2394845	2013	10.7554/eLife.08714	YES	YES	N/A
QP0210-C	Cameroon	SRA	SAMEA2394846	2013	10.7554/eLife.08714	YES	NO	Missingness >10%
QP0199-C	Cameroon	SRA	SAMEA2394849	2013	10.7554/eLife.08714	YES	YES	N/A
QP0223-C	Cameroon	SRA	SAMEA2394851	2013	10.7554/eLife.08714	YES	YES	N/A
QP0235-C	Cameroon	SRA	SAMEA2394852	2013	10.7554/eLife.08714	YES	NO	Missingness >10%
QP0200-C	Cameroon	SRA	SAMEA2394853	2013	10.7554/eLife.08714	YES	YES	N/A
QP0212-C	Cameroon	SRA	SAMEA2394854	2013	10.7554/eLife.08714	YES	YES	N/A
QG0191-C	Democratic Republic of the Congo	SRA	SAMEA2187861	2013	10.7554/eLife.08714	YES	YES	N/A
QG0203-C	Democratic Republic of the Congo	SRA	SAMEA2187862	2013	10.7554/eLife.08714	YES	YES	N/A
QG0215-C	Democratic Republic of the Congo	SRA	SAMEA2187863	2013	10.7554/eLife.08714	YES	YES	N/A
QG0239-C	Democratic Republic of the Congo	SRA	SAMEA2187865	2013	10.7554/eLife.08714	YES	YES	N/A
QG0251-C	Democratic Republic of the Congo	SRA	SAMEA2187866	2013	10.7554/eLife.08714	YES	YES	N/A
QG0192-C	Democratic Republic of the Congo	SRA	SAMEA2187869	2013	10.7554/eLife.08714	YES	YES	N/A
QG0204-C	Democratic Republic of the Congo	SRA	SAMEA2187870	2013	10.7554/eLife.08714	YES	YES	N/A
QG0216-C	Democratic Republic of the Congo	SRA	SAMEA2187871	2013	10.7554/eLife.08714	YES	YES	N/A
QG0228-C	Democratic Republic of the Congo	SRA	SAMEA2187872	2013	10.7554/eLife.08714	YES	YES	N/A
QG0240-C	Democratic Republic of the Congo	SRA	SAMEA2187873	2013	10.7554/eLife.08714	YES	YES	N/A
QG0252-C	Democratic Republic of the Congo	SRA	SAMEA2187874	2013	10.7554/eLife.08714	YES	YES	N/A
QG0193-C	Democratic Republic of the Congo	SRA	SAMEA2187877	2013	10.7554/eLife.08714	YES	YES	N/A
QG0205-C	Democratic Republic of the Congo	SRA	SAMEA2187878	2013	10.7554/eLife.08714	YES	YES	N/A
QG0217-C	Democratic Republic of the Congo	SRA	SAMEA2187879	2013	10.7554/eLife.08714	YES	YES	N/A
QG0229-C	Democratic Republic of the Congo	SRA	SAMEA2187880	2013	10.7554/eLife.08714	YES	YES	N/A
QG0241-C	Democratic Republic of the Congo	SRA	SAMEA2187881	2013	10.7554/eLife.08714	YES	YES	N/A
QG0253-C	Democratic Republic of the Congo	SRA	SAMEA2187882	2013	10.7554/eLife.08714	YES	YES	N/A
QG0182-C	Democratic Republic of the Congo	SRA	SAMEA2187884	2013	10.7554/eLife.08714	YES	YES	N/A
QG0194-C	Democratic Republic of the Congo	SRA	SAMEA2187885	2013	10.7554/eLife.08714	YES	YES	N/A
QG0206-C	Democratic Republic of the Congo	SRA	SAMEA2187886	2013	10.7554/eLife.08714	YES	YES	N/A
QG0218-C	Democratic Republic of the Congo	SRA	SAMEA2187887	2013	10.7554/eLife.08714	YES	YES	N/A
QG0254-C	Democratic Republic of the Congo	SRA	SAMEA2187890	2013	10.7554/eLife.08714	YES	YES	N/A
QG0183-C	Democratic Republic of the Congo	SRA	SAMEA2187892	2013	10.7554/eLife.08714	YES	YES	N/A
QG0195-C	Democratic Republic of the Congo	SRA	SAMEA2187893	2013	10.7554/eLife.08714	YES	YES	N/A
QG0207-C	Democratic Republic of the Congo	SRA	SAMEA2187894	2013	10.7554/eLife.08714	YES	YES	N/A
QG0219-C	Democratic Republic of the Congo	SRA	SAMEA2187895	2013	10.7554/eLife.08714	YES	YES	N/A
QG0231-C	Democratic Republic of the Congo	SRA	SAMEA2187896	2013	10.7554/eLife.08714	YES	YES	N/A
QG0243-C	Democratic Republic of the Congo	SRA	SAMEA2187897	2013	10.7554/eLife.08714	YES	YES	N/A
QG0255-C	Democratic Republic of the Congo	SRA	SAMEA2187898	2013	10.7554/eLife.08714	YES	YES	N/A
QG0184-C	Democratic Republic of the Congo	SRA	SAMEA2187900	2013	10.7554/eLife.08714	YES	YES	N/A
QG0196-C	Democratic Republic of the Congo	SRA	SAMEA2187901	2013	10.7554/eLife.08714	YES	YES	N/A
QG0208-C	Democratic Republic of the Congo	SRA	SAMEA2187902	2013	10.7554/eLife.08714	YES	YES	N/A
QG0232-C	Democratic Republic of the Congo	SRA	SAMEA2187904	2013	10.7554/eLife.08714	YES	YES	N/A
QG0244-C	Democratic Republic of the Congo	SRA	SAMEA2187905	2013	10.7554/eLife.08714	YES	YES	N/A
QG0256-C	Democratic Republic of the Congo	SRA	SAMEA2187906	2013	10.7554/eLife.08714	YES	YES	N/A
QG0185-C	Democratic Republic of the Congo	SRA	SAMEA2187908	2013	10.7554/eLife.08714	YES	YES	N/A
QG0197-C	Democratic Republic of the Congo	SRA	SAMEA2187909	2013	10.7554/eLife.08714	YES	YES	N/A
QG0209-C	Democratic Republic of the Congo	SRA	SAMEA2187910	2013	10.7554/eLife.08714	YES	YES	N/A
QG0233-C	Democratic Republic of the Congo	SRA	SAMEA2187912	2013	10.7554/eLife.08714	YES	YES	N/A
QG0245-C	Democratic Republic of the Congo	SRA	SAMEA2187913	2013	10.7554/eLife.08714	YES	YES	N/A
QG0257-C	Democratic Republic of the Congo	SRA	SAMEA2187914	2013	10.7554/eLife.08714	YES	YES	N/A
QG0186-C	Democratic Republic of the Congo	SRA	SAMEA2187916	2013	10.7554/eLife.08714	YES	YES	N/A
QG0198-C	Democratic Republic of the Congo	SRA	SAMEA2187917	2013	10.7554/eLife.08714	YES	YES	N/A
QG0210-C	Democratic Republic of the Congo	SRA	SAMEA2187918	2013	10.7554/eLife.08714	YES	YES	N/A
QG0234-C	Democratic Republic of the Congo	SRA	SAMEA2187920	2013	10.7554/eLife.08714	YES	YES	N/A
QG0246-C	Democratic Republic of the Congo	SRA	SAMEA2187921	2013	10.7554/eLife.08714	YES	YES	N/A
QG0258-C	Democratic Republic of the Congo	SRA	SAMEA2187922	2013	10.7554/eLife.08714	YES	YES	N/A
QG0187-C	Democratic Republic of the Congo	SRA	SAMEA2187924	2013	10.7554/eLife.08714	YES	YES	N/A
QG0211-C	Democratic Republic of the Congo	SRA	SAMEA2187926	2013	10.7554/eLife.08714	YES	YES	N/A
QG0235-C	Democratic Republic of the Congo	SRA	SAMEA2187928	2013	10.7554/eLife.08714	YES	YES	N/A
QG0247-C	Democratic Republic of the Congo	SRA	SAMEA2187929	2013	10.7554/eLife.08714	YES	YES	N/A
QG0259-C	Democratic Republic of the Congo	SRA	SAMEA2187930	2013	10.7554/eLife.08714	YES	YES	N/A
QG0188-C	Democratic Republic of the Congo	SRA	SAMEA2187932	2013	10.7554/eLife.08714	YES	YES	N/A
QG0200-C	Democratic Republic of the Congo	SRA	SAMEA2187933	2013	10.7554/eLife.08714	YES	YES	N/A
QG0212-C	Democratic Republic of the Congo	SRA	SAMEA2187934	2013	10.7554/eLife.08714	YES	YES	N/A
QG0236-C	Democratic Republic of the Congo	SRA	SAMEA2187936	2013	10.7554/eLife.08714	YES	YES	N/A
QG0248-C	Democratic Republic of the Congo	SRA	SAMEA2187937	2013	10.7554/eLife.08714	YES	YES	N/A
QG0260-C	Democratic Republic of the Congo	SRA	SAMEA2187938	2013	10.7554/eLife.08714	YES	YES	N/A
QG0189-C	Democratic Republic of the Congo	SRA	SAMEA2187940	2013	10.7554/eLife.08714	YES	YES	N/A
QG0201-C	Democratic Republic of the Congo	SRA	SAMEA2187941	2013	10.7554/eLife.08714	YES	YES	N/A
QG0213-C	Democratic Republic of the Congo	SRA	SAMEA2187942	2013	10.7554/eLife.08714	YES	YES	N/A
QG0225-C	Democratic Republic of the Congo	SRA	SAMEA2187943	2013	10.7554/eLife.08714	YES	YES	N/A
QG0237-C	Democratic Republic of the Congo	SRA	SAMEA2187944	2013	10.7554/eLife.08714	YES	YES	N/A
QG0249-C	Democratic Republic of the Congo	SRA	SAMEA2187945	2013	10.7554/eLife.08714	YES	YES	N/A
QG0261-C	Democratic Republic of the Congo	SRA	SAMEA2187946	2013	10.7554/eLife.08714	YES	YES	N/A
QG0190-C	Democratic Republic of the Congo	SRA	SAMEA2187948	2013	10.7554/eLife.08714	YES	YES	N/A
QG0202-C	Democratic Republic of the Congo	SRA	SAMEA2187949	2013	10.7554/eLife.08714	YES	YES	N/A
QG0214-C	Democratic Republic of the Congo	SRA	SAMEA2187950	2013	10.7554/eLife.08714	YES	YES	N/A
QG0226-C	Democratic Republic of the Congo	SRA	SAMEA2187951	2013	10.7554/eLife.08714	YES	YES	N/A
QG0238-C	Democratic Republic of the Congo	SRA	SAMEA2187952	2013	10.7554/eLife.08714	YES	YES	N/A
QG0250-C	Democratic Republic of the Congo	SRA	SAMEA2187953	2013	10.7554/eLife.08714	YES	YES	N/A
QG0262-C	Democratic Republic of the Congo	SRA	SAMEA2187954	2013	10.7554/eLife.08714	YES	YES	N/A
QG0263-C	Democratic Republic of the Congo	SRA	SAMEA2187955	2013	10.7554/eLife.08714	YES	YES	N/A
QG0275-C	Democratic Republic of the Congo	SRA	SAMEA2187956	2013	10.7554/eLife.08714	YES	YES	N/A
QG0287-C	Democratic Republic of the Congo	SRA	SAMEA2187957	2013	10.7554/eLife.08714	YES	YES	N/A
QG0299-C	Democratic Republic of the Congo	SRA	SAMEA2187958	2013	10.7554/eLife.08714	YES	YES	N/A
QG0264-C	Democratic Republic of the Congo	SRA	SAMEA2187962	2013	10.7554/eLife.08714	YES	YES	N/A
QG0276-C	Democratic Republic of the Congo	SRA	SAMEA2187963	2013	10.7554/eLife.08714	YES	YES	N/A
QG0288-C	Democratic Republic of the Congo	SRA	SAMEA2187964	2013	10.7554/eLife.08714	YES	YES	N/A
QG0300-C	Democratic Republic of the Congo	SRA	SAMEA2187965	2013	10.7554/eLife.08714	YES	YES	N/A
QG0265-C	Democratic Republic of the Congo	SRA	SAMEA2187969	2013	10.7554/eLife.08714	YES	YES	N/A
QG0277-C	Democratic Republic of the Congo	SRA	SAMEA2187970	2013	10.7554/eLife.08714	YES	YES	N/A
QG0289-C	Democratic Republic of the Congo	SRA	SAMEA2187971	2013	10.7554/eLife.08714	YES	YES	N/A
QG0266-C	Democratic Republic of the Congo	SRA	SAMEA2187976	2013	10.7554/eLife.08714	YES	YES	N/A
QG0278-C	Democratic Republic of the Congo	SRA	SAMEA2187977	2013	10.7554/eLife.08714	YES	YES	N/A
QG0290-C	Democratic Republic of the Congo	SRA	SAMEA2187978	2013	10.7554/eLife.08714	YES	YES	N/A
QG0267-C	Democratic Republic of the Congo	SRA	SAMEA2187983	2013	10.7554/eLife.08714	YES	YES	N/A
QG0279-C	Democratic Republic of the Congo	SRA	SAMEA2187984	2013	10.7554/eLife.08714	YES	YES	N/A
QG0291-C	Democratic Republic of the Congo	SRA	SAMEA2187985	2013	10.7554/eLife.08714	YES	YES	N/A
QG0280-C	Democratic Republic of the Congo	SRA	SAMEA2187991	2013	10.7554/eLife.08714	YES	YES	N/A
QG0292-C	Democratic Republic of the Congo	SRA	SAMEA2187992	2013	10.7554/eLife.08714	YES	YES	N/A
QG0269-C	Democratic Republic of the Congo	SRA	SAMEA2187997	2013	10.7554/eLife.08714	YES	YES	N/A
QG0281-C	Democratic Republic of the Congo	SRA	SAMEA2187998	2013	10.7554/eLife.08714	YES	YES	N/A
QG0293-C	Democratic Republic of the Congo	SRA	SAMEA2187999	2013	10.7554/eLife.08714	YES	YES	N/A
QG0270-C	Democratic Republic of the Congo	SRA	SAMEA2188004	2013	10.7554/eLife.08714	YES	YES	N/A
QG0282-C	Democratic Republic of the Congo	SRA	SAMEA2188005	2013	10.7554/eLife.08714	YES	YES	N/A
QG0294-C	Democratic Republic of the Congo	SRA	SAMEA2188006	2013	10.7554/eLife.08714	YES	YES	N/A
QG0271-C	Democratic Republic of the Congo	SRA	SAMEA2188010	2013	10.7554/eLife.08714	YES	YES	N/A
QG0295-C	Democratic Republic of the Congo	SRA	SAMEA2188012	2013	10.7554/eLife.08714	YES	YES	N/A
QG0284-C	Democratic Republic of the Congo	SRA	SAMEA2188017	2013	10.7554/eLife.08714	YES	YES	N/A
QG0296-C	Democratic Republic of the Congo	SRA	SAMEA2188018	2013	10.7554/eLife.08714	YES	YES	N/A
QG0273-C	Democratic Republic of the Congo	SRA	SAMEA2188022	2013	10.7554/eLife.08714	YES	YES	N/A
QG0285-C	Democratic Republic of the Congo	SRA	SAMEA2188023	2013	10.7554/eLife.08714	YES	YES	N/A
QG0297-C	Democratic Republic of the Congo	SRA	SAMEA2188024	2013	10.7554/eLife.08714	YES	YES	N/A
QG0274-C	Democratic Republic of the Congo	SRA	SAMEA2188028	2013	10.7554/eLife.08714	YES	YES	N/A
QG0286-C	Democratic Republic of the Congo	SRA	SAMEA2188029	2013	10.7554/eLife.08714	YES	YES	N/A
QG0298-C	Democratic Republic of the Congo	SRA	SAMEA2188030	2013	10.7554/eLife.08714	YES	YES	N/A
PC0001_C	Kenya	SRA	ERS010316	2007	10.7554/eLife.08714	YES	YES	N/A
PC0003_01	Kenya	SRA	ERS010403	2007	10.7554/eLife.08714	YES	YES	N/A
PC0004_01	Kenya	SRA	ERS010407; ERS010408	2007	10.7554/eLife.08714	YES	YES	N/A
PC0005_Cx	Kenya	SRA	ERS154460	2007	10.7554/eLife.08714	YES	YES	N/A
PC0007_C	Kenya	SRA	ERS010402; ERS010401	2007	10.7554/eLife.08714	YES	YES	N/A
PC0008_01	Kenya	SRA	ERS010457	2007	10.7554/eLife.08714	YES	YES	N/A
PC0009_C	Kenya	SRA	ERS010451	2007	10.7554/eLife.08714	YES	YES	N/A
PC0011_C	Kenya	SRA	ERS010415; ERS010416	2007	10.7554/eLife.08714	YES	YES	N/A
PC0012_C	Kenya	SRA	ERS010413; ERS010414	2007	10.7554/eLife.08714	YES	YES	N/A
PC0013_C	Kenya	SRA	ERS010411; ERS010412	2007	10.7554/eLife.08714	YES	YES	N/A
PC0019_C	Kenya	SRA	ERS010452	2007	10.7554/eLife.08714	YES	YES	N/A
PC0020_C	Kenya	SRA	ERS010462	2007	10.7554/eLife.08714	YES	YES	N/A
PC0023_C	Kenya	SRA	ERS010453	2007	10.7554/eLife.08714	YES	YES	N/A
PC0026_C	Kenya	SRA	ERS010435	2007	10.7554/eLife.08714	YES	YES	N/A
PC0030_C	Kenya	SRA	ERS010438	2007	10.7554/eLife.08714	YES	YES	N/A
PC0031_C	Kenya	SRA	ERS010454	2007	10.7554/eLife.08714	YES	YES	N/A
PC0032_C	Kenya	SRA	ERS010455	2007	10.7554/eLife.08714	YES	YES	N/A
PC0033_C	Kenya	SRA	ERS010456	2007	10.7554/eLife.08714	YES	YES	N/A
PC0044_C	Kenya	SRA	ERS016367	2007	10.7554/eLife.08714	YES	YES	N/A
PC0046_C	Kenya	SRA	ERS016368	2007	10.7554/eLife.08714	YES	YES	N/A
PC0047_C	Kenya	SRA	ERS010641	2007	10.7554/eLife.08714	YES	YES	N/A
PC0051_C	Kenya	SRA	ERS010643;ERS010674	2007	10.7554/eLife.08714	YES	YES	N/A
PC0053_C	Kenya	SRA	ERS087025	2007	10.7554/eLife.08714	YES	YES	N/A
PC0054_C	Kenya	SRA	ERS016370	2007	10.7554/eLife.08714	YES	YES	N/A
PC0056_C	Kenya	SRA	ERS016371	2007	10.7554/eLife.08714	YES	YES	N/A
PC0057_C	Kenya	SRA	ERS016372	2007	10.7554/eLife.08714	YES	YES	N/A
PC0058_C	Kenya	SRA	ERS010644	2007	10.7554/eLife.08714	YES	YES	N/A
PC0059_C	Kenya	SRA	ERS016373	2007	10.7554/eLife.08714	YES	YES	N/A
PC0061_C	Kenya	SRA	ERS016374	2007	10.7554/eLife.08714	YES	YES	N/A
PC0063_C	Kenya	SRA	ERS010639	2007	10.7554/eLife.08714	YES	YES	N/A
PC0064_C	Kenya	SRA	ERS010638	2007	10.7554/eLife.08714	YES	YES	N/A
PC0065_C	Kenya	SRA	ERS010637	2007	10.7554/eLife.08714	YES	YES	N/A
PC0066_C	Kenya	SRA	ERS157472	2007	10.7554/eLife.08714	YES	YES	N/A
PC0067_C	Kenya	SRA	ERS157464	2007	10.7554/eLife.08714	YES	YES	N/A
PC0068_C	Kenya	SRA	ERS010640	2007	10.7554/eLife.08714	YES	YES	N/A
PC0069_C	Kenya	SRA	ERS017458	2007	10.7554/eLife.08714	YES	YES	N/A
PC0070_C	Kenya	SRA	ERS017459	2007	10.7554/eLife.08714	YES	YES	N/A
PC0071_C	Kenya	SRA	ERS017460	2007	10.7554/eLife.08714	YES	YES	N/A
PC0073_C	Kenya	SRA	ERS017461	2007	10.7554/eLife.08714	YES	YES	N/A
PC0074_C	Kenya	SRA	ERS017455	2007	10.7554/eLife.08714	YES	YES	N/A
PC0075_C	Kenya	SRA	ERS017457	2007	10.7554/eLife.08714	YES	YES	N/A
PC0077_C	Kenya	SRA	ERS016375	2007	10.7554/eLife.08714	YES	YES	N/A
PC0078_C	Kenya	SRA	ERS016376	2007	10.7554/eLife.08714	YES	YES	N/A
PC0079_C	Kenya	SRA	ERS016377	2007	10.7554/eLife.08714	YES	YES	N/A
PC0085_C	Kenya	SRA	ERS132626	2007	10.7554/eLife.08714	YES	YES	N/A
PC0097_C	Kenya	SRA	ERS132628	2007	10.7554/eLife.08714	YES	YES	N/A
PC0103_C	Kenya	SRA	ERS132629	2007	10.7554/eLife.08714	YES	YES	N/A
PC0104_C	Kenya	SRA	ERS074223	2007	10.7554/eLife.08714	YES	YES	N/A
PC0107_C	Kenya	SRA	ERS074224	2007	10.7554/eLife.08714	YES	YES	N/A
PC0113_C	Kenya	SRA	ERS074225	2007	10.7554/eLife.08714	YES	YES	N/A
PC0118_C	Kenya	SRA	ERS074226	2007	10.7554/eLife.08714	YES	YES	N/A
PC0122_C	Kenya	SRA	ERS074227	2007	10.7554/eLife.08714	YES	YES	N/A
PE0002-CW	Tanzania	SRA	ERS010096	2010	10.7554/eLife.08714	YES	YES	N/A
PE0009-C	Tanzania	SRA	ERS010095	2010	10.7554/eLife.08714	YES	YES	N/A
PE0010-C	Tanzania	SRA	ERS010097	2010	10.7554/eLife.08714	YES	YES	N/A
PE0011-C	Tanzania	SRA	ERS010098	2010	10.7554/eLife.08714	YES	YES	N/A
PE0012-C	Tanzania	SRA	ERS010099	2010	10.7554/eLife.08714	YES	YES	N/A
PE0013-C	Tanzania	SRA	ERS013053	2010	10.7554/eLife.08714	YES	YES	N/A
PE0016-C	Tanzania	SRA	ERS013054	2010	10.7554/eLife.08714	YES	YES	N/A
PE0017-C	Tanzania	SRA	ERS013055	2010	10.7554/eLife.08714	YES	YES	N/A
PE0018-C	Tanzania	SRA	ERS013056	2010	10.7554/eLife.08714	YES	YES	N/A
PE0019-C	Tanzania	SRA	ERS013057	2010	10.7554/eLife.08714	YES	YES	N/A
PE0020-C	Tanzania	SRA	ERS013058	2010	10.7554/eLife.08714	YES	YES	N/A
PE0021-C	Tanzania	SRA	ERS013059	2010	10.7554/eLife.08714	YES	YES	N/A
PE0022-C	Tanzania	SRA	ERS013090	2010	10.7554/eLife.08714	YES	YES	N/A
PE0023-C	Tanzania	SRA	ERS013060	2010	10.7554/eLife.08714	YES	YES	N/A
PE0024-C	Tanzania	SRA	ERS013061	2010	10.7554/eLife.08714	YES	YES	N/A
PE0025-C	Tanzania	SRA	ERS013062	2010	10.7554/eLife.08714	YES	YES	N/A
PE0027-C	Tanzania	SRA	ERS144057	2010	10.7554/eLife.08714	YES	YES	N/A
PE0028-C	Tanzania	SRA	ERS144058	2010	10.7554/eLife.08714	YES	YES	N/A
PE0030-C	Tanzania	SRA	ERS144060	2010	10.7554/eLife.08714	YES	YES	N/A
PE0087-C	Tanzania	SRA	ERS354264	2013	10.7554/eLife.08714	YES	YES	N/A
PE0088-C	Tanzania	SRA	ERS354267	2013	10.7554/eLife.08714	YES	YES	N/A
PE0089-C	Tanzania	SRA	ERS354270	2013	10.7554/eLife.08714	YES	YES	N/A
PE0090-C	Tanzania	SRA	ERS354273	2013	10.7554/eLife.08714	YES	YES	N/A
PE0091-C	Tanzania	SRA	ERS354276	2013	10.7554/eLife.08714	YES	YES	N/A
PE0092-C	Tanzania	SRA	ERS354279	2013	10.7554/eLife.08714	YES	YES	N/A
PE0093-C	Tanzania	SRA	ERS354281	2013	10.7554/eLife.08714	YES	YES	N/A
PE0096-C	Tanzania	SRA	ERS354283	2013	10.7554/eLife.08714	YES	YES	N/A
PE0098-C	Tanzania	SRA	ERS354285	2013	10.7554/eLife.08714	YES	YES	N/A
PE0102-C	Tanzania	SRA	ERS354287	2013	10.7554/eLife.08714	YES	YES	N/A
PE0103-C	Tanzania	SRA	ERS354289	2013	10.7554/eLife.08714	YES	YES	N/A
PE0105-C	Tanzania	SRA	ERS354291	2013	10.7554/eLife.08714	YES	YES	N/A
PE0108-C	Tanzania	SRA	ERS354265	2013	10.7554/eLife.08714	YES	YES	N/A
PE0109-C	Tanzania	SRA	ERS354268	2013	10.7554/eLife.08714	YES	YES	N/A
PE0111-C	Tanzania	SRA	ERS354271	2013	10.7554/eLife.08714	YES	YES	N/A
PE0113-C	Tanzania	SRA	ERS354274	2013	10.7554/eLife.08714	YES	YES	N/A
PE0114-C	Tanzania	SRA	ERS354277	2013	10.7554/eLife.08714	YES	YES	N/A
PE0115-C	Tanzania	SRA	ERS354280	2013	10.7554/eLife.08714	YES	YES	N/A
PE0116-C	Tanzania	SRA	ERS354282	2013	10.7554/eLife.08714	YES	YES	N/A
PE0117-C	Tanzania	SRA	ERS354284	2013	10.7554/eLife.08714	YES	YES	N/A
PE0119-C	Tanzania	SRA	ERS354286	2013	10.7554/eLife.08714	YES	YES	N/A
PE0121-C	Tanzania	SRA	ERS354288	2010	10.7554/eLife.08714	YES	YES	N/A
PE0122-C	Tanzania	SRA	ERS354290	2010	10.7554/eLife.08714	YES	YES	N/A
PE0123-C	Tanzania	SRA	ERS354292	2010	10.7554/eLife.08714	YES	YES	N/A
PE0124-C	Tanzania	SRA	ERS354266	2010	10.7554/eLife.08714	YES	YES	N/A
PE0125-C	Tanzania	SRA	ERS354269	2010	10.7554/eLife.08714	YES	YES	N/A
PE0126-C	Tanzania	SRA	ERS354272	2010	10.7554/eLife.08714	YES	YES	N/A
PE0127-C	Tanzania	SRA	ERS354275	2010	10.7554/eLife.08714	YES	YES	N/A
PE0128-C	Tanzania	SRA	ERS348786	2010	10.7554/eLife.08714	YES	YES	N/A
PE0129-C	Tanzania	SRA	ERS348789	2010	10.7554/eLife.08714	YES	YES	N/A
PE0130-C	Tanzania	SRA	ERS348792	2010	10.7554/eLife.08714	YES	YES	N/A
PE0131-C	Tanzania	SRA	ERS348795	2010	10.7554/eLife.08714	YES	YES	N/A
PE0132-C	Tanzania	SRA	ERS348798	2010	10.7554/eLife.08714	YES	YES	N/A
PE0133-C	Tanzania	SRA	ERS348801;ERS384339	2010	10.7554/eLife.08714	YES	YES	N/A
PE0134-C	Tanzania	SRA	ERS348804;ERS384343	2010	10.7554/eLife.08714	YES	YES	N/A
PE0135-C	Tanzania	SRA	ERS348777	2010	10.7554/eLife.08714	YES	YES	N/A
PE0136-C	Tanzania	SRA	ERS348784	2010	10.7554/eLife.08714	YES	YES	N/A
PE0137-C	Tanzania	SRA	ERS348796	2010	10.7554/eLife.08714	YES	YES	N/A
PE0138-C	Tanzania	SRA	ERS348799	2010	10.7554/eLife.08714	YES	YES	N/A
PE0139-C	Tanzania	SRA	ERS348805	2010	10.7554/eLife.08714	YES	YES	N/A
PE0140-C	Tanzania	SRA	ERS348778;ERS384344	2010	10.7554/eLife.08714	YES	YES	N/A
PE0141-C	Tanzania	SRA	ERS348782	2010	10.7554/eLife.08714	YES	YES	N/A
PE0142-C	Tanzania	SRA	ERS348788	2010	10.7554/eLife.08714	YES	YES	N/A
PE0143-C	Tanzania	SRA	ERS348794	2010	10.7554/eLife.08714	YES	YES	N/A
PE0144-C	Tanzania	SRA	ERS348797	2010	10.7554/eLife.08714	YES	YES	N/A
PE0145-C	Tanzania	SRA	ERS348800	2010	10.7554/eLife.08714	YES	YES	N/A
PE0146-C	Tanzania	SRA	ERS348803	2010	10.7554/eLife.08714	YES	YES	N/A
PE0147-C	Tanzania	SRA	ERS348806	2010	10.7554/eLife.08714	YES	YES	N/A
PE0148-C	Tanzania	SRA	ERS348775	2010	10.7554/eLife.08714	YES	YES	N/A
IGS-MWI-006sA	Malawi	IGS	SAMN08815771	2015	10.1186/s13073-019-0708-9	YES	YES	N/A
IGS-MWI-007sA	Malawi	IGS	SAMN08815772	2015	10.1186/s13073-019-0708-9	YES	YES	N/A
IGS-MWI-008sA	Malawi	IGS	SAMN08815773	2015	10.1186/s13073-019-0708-9	YES	YES	N/A
IGS-MWI-009sA	Malawi	IGS	SAMN08815774	2015	10.1186/s13073-019-0708-9	YES	YES	N/A
IGS-MWI-010sA	Malawi	IGS	SAMN08815775	2015	10.1186/s13073-019-0708-9	YES	YES	N/A
IGS-MWI-011sA	Malawi	IGS	SAMN08815776	2015	10.1186/s13073-019-0708-9	YES	YES	N/A
IGS-MWI-012sA	Malawi	IGS	SAMN08815777	2015	10.1186/s13073-019-0708-9	YES	YES	N/A
IGS-MWI-013sA	Malawi	IGS	SAMN08815778	2015	10.1186/s13073-019-0708-9	YES	YES	N/A
IGS-MWI-014sA	Malawi	IGS	SAMN08815779	2015	10.1186/s13073-019-0708-9	YES	YES	N/A
IGS-MWI-015sA	Malawi	IGS	SAMN08815780	2015	10.1186/s13073-019-0708-9	YES	YES	N/A
IGS-MWI-016sA	Malawi	IGS	SAMN08815781	2015	10.1186/s13073-019-0708-9	YES	NO	Missingness >10%
IGS-MWI-017sA	Malawi	IGS	SAMN08815782	2015	10.1186/s13073-019-0708-9	YES	YES	N/A
IGS-MWI-018sA	Malawi	IGS	SAMN08815783	2016	10.1186/s13073-019-0708-9	YES	YES	N/A
IGS-MWI-019sA	Malawi	IGS	SAMN08815784	2016	10.1186/s13073-019-0708-9	YES	YES	N/A
IGS-MWI-020sA	Malawi	IGS	SAMN08815785	2016	10.1186/s13073-019-0708-9	YES	YES	N/A
IGS-MWI-021sA	Malawi	IGS	SAMN08815786	2016	10.1186/s13073-019-0708-9	YES	YES	N/A
IGS-MWI-022sA	Malawi	IGS	SAMN08815787	2015	10.1186/s13073-019-0708-9	YES	YES	N/A
IGS-MWI-023sA	Malawi	IGS	SAMN08815788	2016	10.1186/s13073-019-0708-9	YES	YES	N/A
IGS-MWI-024sA	Malawi	IGS	SAMN08815789	2014	10.1186/s13073-019-0708-9	YES	YES	N/A
IGS-MWI-025sA	Malawi	IGS	SAMN08815790	2014	10.1186/s13073-019-0708-9	YES	YES	N/A
IGS-MWI-026sA	Malawi	IGS	SAMN08815791	2015	10.1186/s13073-019-0708-9	YES	YES	N/A
IGS-MWI-027sA	Malawi	IGS	SAMN08815792	2016	10.1186/s13073-019-0708-9	YES	YES	N/A
IGS-MWI-028sA	Malawi	IGS	SAMN08815793	2016	10.1186/s13073-019-0708-9	YES	YES	N/A
IGS-MWI-029sA	Malawi	IGS	SAMN08815794	2016	10.1186/s13073-019-0708-9	YES	YES	N/A
IGS-MWI-030sA	Malawi	IGS	SAMN08815795	2016	10.1186/s13073-019-0708-9	YES	YES	N/A
IGS-MWI-031sA	Malawi	IGS	SAMN08815796	2016	10.1186/s13073-019-0708-9	YES	YES	N/A
IGS-MWI-032sA	Malawi	IGS	SAMN08815797	2016	10.1186/s13073-019-0708-9	YES	YES	N/A
IGS-MWI-033sA	Malawi	IGS	SAMN08815798	2015	10.1186/s13073-019-0708-9	YES	NO	Missingness >10%
IGS-MWI-034sA	Malawi	IGS	SAMN08815799	2015	10.1186/s13073-019-0708-9	YES	YES	N/A
IGS-MWI-035sA	Malawi	IGS	SAMN08815800	2016	10.1186/s13073-019-0708-9	YES	YES	N/A
IGS-MWI-036sA	Malawi	IGS	SAMN08815801	2016	10.1186/s13073-019-0708-9	YES	YES	N/A
IGS-MWI-037sA	Malawi	IGS	SAMN08815802	2016	10.1186/s13073-019-0708-9	YES	YES	N/A
IGS-MWI-038sA	Malawi	IGS	SAMN08815803	2014	10.1186/s13073-019-0708-9	YES	YES	N/A
IGS-MWI-039sA	Malawi	IGS	SAMN08815804	2014	10.1186/s13073-019-0708-9	YES	YES	N/A
IGS-MWI-040sA	Malawi	IGS	SAMN08815805	2015	10.1186/s13073-019-0708-9	YES	YES	N/A
IGS-MWI-041sA	Malawi	IGS	SAMN08815806	2015	10.1186/s13073-019-0708-9	YES	YES	N/A
IGS-MWI-042sA	Malawi	IGS	SAMN08815807	2016	10.1186/s13073-019-0708-9	YES	YES	N/A
IGS-MWI-043sA	Malawi	IGS	SAMN08815808	2015	10.1186/s13073-019-0708-9	YES	YES	N/A
IGS-MWI-044sA	Malawi	IGS	SAMN08815809	2015	10.1186/s13073-019-0708-9	YES	YES	N/A
IGS-MWI-045sA	Malawi	IGS	SAMN08815810	2015	10.1186/s13073-019-0708-9	YES	YES	N/A
IGS-MWI-046sA	Malawi	IGS	SAMN08815811	2014	10.1186/s13073-019-0708-9	YES	NO	Missingness >10%
IGS-MWI-047sA	Malawi	IGS	SAMN08815812	2015	10.1186/s13073-019-0708-9	YES	YES	N/A
IGS-MWI-048sA	Malawi	IGS	SAMN08815813	2015	10.1186/s13073-019-0708-9	YES	YES	N/A
IGS-MWI-049sA	Malawi	IGS	SAMN08815814	2015	10.1186/s13073-019-0708-9	YES	YES	N/A
IGS-MWI-050sA	Malawi	IGS	SAMN08815815	2015	10.1186/s13073-019-0708-9	YES	YES	N/A
IGS-MWI-051sA	Malawi	IGS	SAMN08815816	2016	10.1186/s13073-019-0708-9	YES	YES	N/A
IGS-MWI-052sA	Malawi	IGS	SAMN08815817	2015	10.1186/s13073-019-0708-9	YES	YES	N/A
IGS-MWI-053sA	Malawi	IGS	SAMN08815818	2016	10.1186/s13073-019-0708-9	YES	YES	N/A
IGS-MWI-054sA	Malawi	IGS	SAMN08815819	2015	10.1186/s13073-019-0708-9	YES	YES	N/A
IGS-MWI-055sA	Malawi	IGS	SAMN08815820	2015	10.1186/s13073-019-0708-9	YES	YES	N/A
IGS-MWI-056sA	Malawi	IGS	SAMN08815821	2015	10.1186/s13073-019-0708-9	YES	YES	N/A
IGS-MWI-057sA	Malawi	IGS	SAMN08815822	2015	10.1186/s13073-019-0708-9	YES	YES	N/A
IGS-MWI-058sA	Malawi	IGS	SAMN08815823	2015	10.1186/s13073-019-0708-9	YES	NO	Missingness >10%
IGS-MWI-059sA	Malawi	IGS	SAMN08815824	2016	10.1186/s13073-019-0708-9	YES	YES	N/A
IGS-MWI-060sA	Malawi	IGS	SAMN08815825	2015	10.1186/s13073-019-0708-9	YES	YES	N/A
IGS-MWI-061sA	Malawi	IGS	SAMN08815826	2015	10.1186/s13073-019-0708-9	YES	YES	N/A
IGS-MWI-062sA	Malawi	IGS	SAMN08815827	2015	10.1186/s13073-019-0708-9	YES	YES	N/A
IGS-MWI-063sA	Malawi	IGS	SAMN08815828	2016	10.1186/s13073-019-0708-9	YES	YES	N/A
IGS-MWI-064sA	Malawi	IGS	SAMN08815829	2015	10.1186/s13073-019-0708-9	YES	YES	N/A
IGS-MWI-065sA	Malawi	IGS	SAMN08815830	2015	10.1186/s13073-019-0708-9	YES	NO	Missingness >10%
IGS-MWI-066sA	Malawi	IGS	SAMN08815831	2015	10.1186/s13073-019-0708-9	YES	YES	N/A
IGS-MWI-067sA	Malawi	IGS	SAMN08815832	2015	10.1186/s13073-019-0708-9	YES	YES	N/A
IGS-MWI-068sA	Malawi	IGS	SAMN08815833	2015	10.1186/s13073-019-0708-9	YES	YES	N/A
IGS-MWI-069sA	Malawi	IGS	SAMN08815834	2015	10.1186/s13073-019-0708-9	YES	YES	N/A
IGS-MWI-070sA	Malawi	IGS	SAMN08815835	2015	10.1186/s13073-019-0708-9	YES	YES	N/A
IGS-MWI-071sA	Malawi	IGS	SAMN08815836	2014	10.1186/s13073-019-0708-9	YES	YES	N/A
IGS-MWI-072sA	Malawi	IGS	SAMN08815837	2014	10.1186/s13073-019-0708-9	YES	YES	N/A
IGS-MWI-073sA	Malawi	IGS	SAMN08815838	2015	10.1186/s13073-019-0708-9	YES	YES	N/A
IGS-MWI-074sA	Malawi	IGS	SAMN08815839	2016	10.1186/s13073-019-0708-9	YES	YES	N/A
IGS-MWI-075sA	Malawi	IGS	SAMN08815840	2016	10.1186/s13073-019-0708-9	YES	YES	N/A
IGS-MWI-076sA	Malawi	IGS	SAMN08815841	2014	10.1186/s13073-019-0708-9	YES	YES	N/A
IGS-MWI-077sA	Malawi	IGS	SAMN08815842	2015	10.1186/s13073-019-0708-9	YES	NO	Missingness >10%
IGS-MWI-078sA	Malawi	IGS	SAMN08815843	2015	10.1186/s13073-019-0708-9	YES	YES	N/A
IGS-MWI-079sA	Malawi	IGS	SAMN08815844	2015	10.1186/s13073-019-0708-9	YES	YES	N/A
IGS-MWI-080sA	Malawi	IGS	SAMN08815845	2015	10.1186/s13073-019-0708-9	YES	YES	N/A
IGS-MWI-081sA	Malawi	IGS	SAMN08815846	2015	10.1186/s13073-019-0708-9	YES	YES	N/A
IGS-MWI-082sA	Malawi	IGS	SAMN08815847	2015	10.1186/s13073-019-0708-9	YES	YES	N/A
IGS-MWI-083sA	Malawi	IGS	SAMN08815848	2015	10.1186/s13073-019-0708-9	YES	YES	N/A
IGS-MWI-084sA	Malawi	IGS	SAMN08815849	2015	10.1186/s13073-019-0708-9	YES	YES	N/A
IGS-MWI-085sA	Malawi	IGS	SAMN08815850	2015	10.1186/s13073-019-0708-9	YES	YES	N/A
IGS-MWI-086sA	Malawi	IGS	SAMN08815851	2016	10.1186/s13073-019-0708-9	YES	YES	N/A
IGS-MWI-087sA	Malawi	IGS	SAMN08815852	2015	10.1186/s13073-019-0708-9	YES	YES	N/A
IGS-MWI-088sA	Malawi	IGS	SAMN08815853	2015	10.1186/s13073-019-0708-9	YES	YES	N/A
IGS-MWI-089sA	Malawi	IGS	SAMN08815854	2016	10.1186/s13073-019-0708-9	YES	YES	N/A
IGS-MWI-090sA	Malawi	IGS	SAMN08815855	2015	10.1186/s13073-019-0708-9	YES	YES	N/A
IGS-MWI-091sA	Malawi	IGS	SAMN08815856	2015	10.1186/s13073-019-0708-9	YES	YES	N/A
IGS-MWI-092sA	Malawi	IGS	SAMN08815857	2016	10.1186/s13073-019-0708-9	YES	YES	N/A
IGS-MWI-093sA	Malawi	IGS	SAMN08815858	2015	10.1186/s13073-019-0708-9	YES	YES	N/A
IGS-MWI-094sA	Malawi	IGS	SAMN08815859	2016	10.1186/s13073-019-0708-9	YES	YES	N/A
IGS-MWI-095sA	Malawi	IGS	SAMN08815860	2016	10.1186/s13073-019-0708-9	YES	YES	N/A
IGS-MWI-096sA	Malawi	IGS	SAMN08815861	2016	10.1186/s13073-019-0708-9	YES	YES	N/A
IGS-MWI-097sA	Malawi	IGS	SAMN08815862	2015	10.1186/s13073-019-0708-9	YES	YES	N/A
IGS-MWI-098sA	Malawi	IGS	SAMN08815863	2016	10.1186/s13073-019-0708-9	YES	YES	N/A
IGS-MWI-099sA	Malawi	IGS	SAMN08815864	2016	10.1186/s13073-019-0708-9	YES	YES	N/A
IGS-MWI-100sA	Malawi	IGS	SAMN08815865	2016	10.1186/s13073-019-0708-9	YES	YES	N/A
IGS-MWI-101sA	Malawi	IGS	SAMN08815866	2016	10.1186/s13073-019-0708-9	YES	YES	N/A
IGS-MWI-102sA	Malawi	IGS	SAMN08815867	2016	10.1186/s13073-019-0708-9	YES	YES	N/A
IGS-MWI-103sA	Malawi	IGS	SAMN08815868	2016	10.1186/s13073-019-0708-9	YES	YES	N/A
IGS-MWI-104sA	Malawi	IGS	SAMN08815869	2016	10.1186/s13073-019-0708-9	YES	YES	N/A
IGS-MWI-105sA	Malawi	IGS	SAMN08815870	2016	10.1186/s13073-019-0708-9	YES	YES	N/A
IGS-MWI-106sA	Malawi	IGS	SAMN08815871	2016	10.1186/s13073-019-0708-9	YES	YES	N/A
IGS-MWI-107sA	Malawi	IGS	SAMN08815872	2016	10.1186/s13073-019-0708-9	YES	YES	N/A
IGS-MWI-108sA	Malawi	IGS	SAMN08815873	2016	10.1186/s13073-019-0708-9	YES	YES	N/A
IGS-MWI-109sA	Malawi	IGS	SAMN08815874	2016	10.1186/s13073-019-0708-9	YES	YES	N/A
IGS-MWI-110sA	Malawi	IGS	SAMN08815875	2016	10.1186/s13073-019-0708-9	YES	YES	N/A
IGS-MWI-111sA	Malawi	IGS	SAMN08815876	2016	10.1186/s13073-019-0708-9	YES	YES	N/A
IGS-MWI-112sA	Malawi	IGS	SAMN08815877	2016	10.1186/s13073-019-0708-9	YES	YES	N/A
IGS-MWI-255sA	Malawi	IGS	SAMN08849523	2015	10.1186/s13073-019-0708-9	YES	YES	N/A
IGS-MWI-254sA	Malawi	IGS	SAMN08849521	2015	10.1186/s13073-019-0708-9	YES	YES	N/A
QM0005-C	Madagascar	SRA	SAMEA2293077	2012	10.7554/eLife.08714	YES	YES	N/A
QM0006-C	Madagascar	SRA	SAMEA2293078	2012	10.7554/eLife.08714	YES	YES	N/A
QM0007-C	Madagascar	SRA	SAMEA2293079	2012	10.7554/eLife.08714	YES	YES	N/A
QM0008-C	Madagascar	SRA	SAMEA2293080	2012	10.7554/eLife.08714	YES	YES	N/A
QM0009-C	Madagascar	SRA	SAMEA2293081	2012	10.7554/eLife.08714	YES	YES	N/A
QM0011-C	Madagascar	SRA	SAMEA2293083	2012	10.7554/eLife.08714	YES	YES	N/A
QM0012-C	Madagascar	SRA	SAMEA2293084	2012	10.7554/eLife.08714	YES	YES	N/A
QM0013-C	Madagascar	SRA	SAMEA2359049	2013	10.7554/eLife.08714	YES	YES	N/A
QM0037-C	Madagascar	SRA	SAMEA2359051	2013	10.7554/eLife.08714	YES	YES	N/A
QM0038-C	Madagascar	SRA	SAMEA2359055	2013	10.7554/eLife.08714	YES	YES	N/A
QM0027-C	Madagascar	SRA	SAMEA2359058	2013	10.7554/eLife.08714	YES	YES	N/A
QM0041-C	Madagascar	SRA	SAMEA2359067	2013	10.7554/eLife.08714	YES	YES	N/A
QM0030-C	Madagascar	SRA	SAMEA2359070	2013	10.7554/eLife.08714	YES	YES	N/A
QM0020-C	Madagascar	SRA	SAMEA2359077	2013	10.7554/eLife.08714	YES	YES	N/A
QM0056-C	Madagascar	SRA	SAMEA2359080	2013	10.7554/eLife.08714	YES	YES	N/A
QM0057-C	Madagascar	SRA	SAMEA2359084	2013	10.7554/eLife.08714	YES	YES	N/A
QM0035-C	Madagascar	SRA	SAMEA2359090	2013	10.7554/eLife.08714	YES	YES	N/A
QM0036-C	Madagascar	SRA	SAMEA2359094	2013	10.7554/eLife.08714	YES	YES	N/A
IGS-MNM-003	Myanmar	IGS	SAMN06175841	2013	10.1186/s13073-019-0708-9	YES	NO	Non-African
IGS-MNM-004	Myanmar	IGS	SAMN06175849	2013	10.1186/s13073-019-0708-9	YES	NO	Non-African
IGS-MNM-005	Myanmar	IGS	SAMN06175834	2013	10.1186/s13073-019-0708-9	YES	NO	Non-African
IGS-MNM-006	Myanmar	IGS	SAMN06175835	2013	10.1186/s13073-019-0708-9	YES	NO	Non-African
IGS-MNM-007	Myanmar	IGS	SAMN06175836	2013	10.1186/s13073-019-0708-9	YES	NO	Non-African
IGS-MNM-008	Myanmar	IGS	SAMN06175837	2013	10.1186/s13073-019-0708-9	YES	NO	Non-African
IGS-MNM-009	Myanmar	IGS	SAMN06175838	2013	10.1186/s13073-019-0708-9	YES	NO	Non-African
IGS-MNM-010	Myanmar	IGS	SAMN06175839	2013	10.1186/s13073-019-0708-9	YES	NO	Non-African
IGS-MNM-011	Myanmar	IGS	SAMN06175840	2013	10.1186/s13073-019-0708-9	YES	NO	Non-African
IGS-MNM-012	Myanmar	IGS	SAMN06175842	2013	10.1186/s13073-019-0708-9	YES	NO	Non-African
IGS-MNM-013	Myanmar	IGS	SAMN06175843	2013	10.1186/s13073-019-0708-9	YES	NO	Non-African
IGS-MNM-014	Myanmar	IGS	SAMN06175844	2013	10.1186/s13073-019-0708-9	YES	NO	Non-African; Missingness >10%
IGS-MNM-015	Myanmar	IGS	SAMN06175845	2013	10.1186/s13073-019-0708-9	YES	NO	Non-African
IGS-MNM-016	Myanmar	IGS	SAMN06175846	2013	10.1186/s13073-019-0708-9	YES	NO	Non-African
IGS-MNM-017	Myanmar	IGS	SAMN06175847	2013	10.1186/s13073-019-0708-9	YES	NO	Non-African
IGS-MNM-018	Myanmar	IGS	SAMN06175848	2013	10.1186/s13073-019-0708-9	YES	NO	Non-African
IGS-THL-001	Thailand	IGS	SAMN06175852	2013	10.1186/s13073-019-0708-9	YES	NO	Non-African
IGS-THL-002	Thailand	IGS	SAMN06175853	2013	10.1186/s13073-019-0708-9	YES	NO	Non-African
IGS-THL-003	Thailand	IGS	SAMN06175854	2013	10.1186/s13073-019-0708-9	YES	NO	Non-African
IGS-THL-004	Thailand	IGS	SAMN06175855	2013	10.1186/s13073-019-0708-9	YES	NO	Non-African
IGS-THL-005	Thailand	IGS	SAMN06175856	2013	10.1186/s13073-019-0708-9	YES	NO	Non-African
IGS-THL-006	Thailand	IGS	SAMN06175857	2013	10.1186/s13073-019-0708-9	YES	NO	Non-African
IGS-THL-007	Thailand	IGS	SAMN06175858	2013	10.1186/s13073-019-0708-9	YES	NO	Non-African
IGS-THL-008	Thailand	IGS	SAMN06175859	2013	10.1186/s13073-019-0708-9	YES	NO	Non-African
IGS-THL-009	Thailand	IGS	SAMN06175860	2014	10.1186/s13073-019-0708-9	YES	NO	Non-African
IGS-THL-010	Thailand	IGS	SAMN06175861	2014	10.1186/s13073-019-0708-9	YES	NO	Non-African
IGS-THL-011	Thailand	IGS	SAMN06175862	2014	10.1186/s13073-019-0708-9	YES	NO	Non-African
IGS-THL-012	Thailand	IGS	SAMN06175863	2014	10.1186/s13073-019-0708-9	YES	NO	Non-African
IGS-THL-013	Thailand	IGS	SAMN06175864	2014	10.1186/s13073-019-0708-9	YES	NO	Non-African; Missingness >10%
IGS-THL-014	Thailand	IGS	SAMN06175865	2014	10.1186/s13073-019-0708-9	YES	NO	Non-African
IGS-THL-015	Thailand	IGS	SAMN06175866	2014	10.1186/s13073-019-0708-9	YES	NO	Non-African
IGS-THL-016	Thailand	IGS	SAMN06175867	2014	10.1186/s13073-019-0708-9	YES	NO	Non-African
IGS-THL-017	Thailand	IGS	SAMN06175868	2014	10.1186/s13073-019-0708-9	YES	NO	Non-African
IGS-THL-018	Thailand	IGS	SAMN06175869	2014	10.1186/s13073-019-0708-9	YES	NO	Non-African
IGS-THL-019	Thailand	IGS	SAMN06175870	2014	10.1186/s13073-019-0708-9	YES	NO	Non-African
IGS-THL-020	Thailand	IGS	SAMN06175871	2014	10.1186/s13073-019-0708-9	YES	NO	Non-African
IGS-THL-021	Thailand	IGS	SAMN06175872	2014	10.1186/s13073-019-0708-9	YES	NO	Non-African
IGS-THL-022	Thailand	IGS	SAMN06175873	2014	10.1186/s13073-019-0708-9	YES	NO	Non-African
IGS-THL-023	Thailand	IGS	SAMN06175874	2014	10.1186/s13073-019-0708-9	YES	NO	Non-African
IGS-THL-024	Thailand	IGS	SAMN06175875	2014	10.1186/s13073-019-0708-9	YES	NO	Non-African
IGS-THL-025	Thailand	IGS	SAMN06175876	2014	10.1186/s13073-019-0708-9	YES	NO	Non-African
IGS-THL-026	Thailand	IGS	SAMN06175877	2014	10.1186/s13073-019-0708-9	YES	NO	Non-African
IGS-THL-027	Thailand	IGS	SAMN06175878	2014	10.1186/s13073-019-0708-9	YES	NO	Non-African
IGS-THL-028	Thailand	IGS	SAMN06175879	2014	10.1186/s13073-019-0708-9	YES	NO	Non-African
IGS-THL-029	Thailand	IGS	SAMN06175880	2014	10.1186/s13073-019-0708-9	YES	NO	Non-African
IGS-THL-030	Thailand	IGS	SAMN06175881	2014	10.1186/s13073-019-0708-9	YES	NO	Non-African
IGS-THL-031	Thailand	IGS	SAMN06175882	2014	10.1186/s13073-019-0708-9	YES	NO	Non-African
IGS-THL-032	Thailand	IGS	SAMN06175883	2014	10.1186/s13073-019-0708-9	YES	NO	Non-African
IGS-THL-033	Thailand	IGS	SAMN06175884	2014	10.1186/s13073-019-0708-9	YES	NO	Non-African
IGS-THL-034	Thailand	IGS	SAMN06175885	2014	10.1186/s13073-019-0708-9	YES	NO	Non-African
IGS-THL-035	Thailand	IGS	SAMN06175886	2014	10.1186/s13073-019-0708-9	YES	NO	Non-African
IGS-THL-036	Thailand	IGS	SAMN06175887	2014	10.1186/s13073-019-0708-9	YES	NO	Non-African
IGS-CBD-003	Cambodia	IGS	SAMN06175889	2009	10.1093/infdis/jix334	YES	NO	Non-African
IGS-CBD-004	Cambodia	IGS	SAMN06175890	2010	10.1093/infdis/jix334	YES	NO	Non-African
IGS-CBD-005	Cambodia	IGS	SAMN06175891	2010	10.1093/infdis/jix334	YES	NO	Non-African
IGS-CBD-006	Cambodia	IGS	SAMN06175892	2010	10.1093/infdis/jix334	YES	NO	Non-African
IGS-CBD-007	Cambodia	IGS	SAMN06175893	2010	10.1093/infdis/jix334	YES	NO	Non-African
IGS-CBD-008	Cambodia	IGS	SAMN06175894	2010	10.1093/infdis/jix334	YES	NO	Non-African
IGS-CBD-009	Cambodia	IGS	SAMN06175895	2010	10.1093/infdis/jix334	YES	NO	Non-African
IGS-CBD-010	Cambodia	IGS	SAMN06175896	2010	10.1093/infdis/jix334	YES	NO	Non-African
IGS-CBD-011	Cambodia	IGS	SAMN06175897	2010	10.1093/infdis/jix334	YES	NO	Non-African; Missingness >10%
IGS-CBD-002	Cambodia	IGS	SAMN06175900	2010	10.1093/infdis/jix334	YES	NO	Non-African
IGS-CBD-013	Cambodia	IGS	SAMN06175899	2010	10.1093/infdis/jix334	YES	NO	Non-African
IGS-CBD-014	Cambodia	IGS	SAMN06175901	2011	10.1093/infdis/jix334	YES	NO	Non-African
IGS-CBD-015	Cambodia	IGS	SAMN06175902	2011	10.1093/infdis/jix334	YES	NO	Non-African
IGS-CBD-016	Cambodia	IGS	SAMN06175903	2011	10.1093/infdis/jix334	YES	NO	Non-African
IGS-CBD-017	Cambodia	IGS	SAMN06175904	2011	10.1093/infdis/jix334	YES	NO	Non-African
IGS-CBD-018	Cambodia	IGS	SAMN06175905	2011	10.1093/infdis/jix334	YES	NO	Non-African
IGS-CBD-019	Cambodia	IGS	SAMN06175906	2011	10.1093/infdis/jix334	YES	NO	Non-African
IGS-CBD-020	Cambodia	IGS	SAMN06175907	2011	10.1093/infdis/jix334	YES	NO	Non-African
IGS-CBD-021	Cambodia	IGS	SAMN06175908	2011	10.1093/infdis/jix334	YES	NO	Non-African
IGS-CBD-022	Cambodia	IGS	SAMN06175909	2011	10.1093/infdis/jix334	YES	NO	Non-African
IGS-CBD-023	Cambodia	IGS	SAMN06175910	2011	10.1093/infdis/jix334	YES	NO	Non-African
IGS-CBD-024	Cambodia	IGS	SAMN06175911	2011	10.1093/infdis/jix334	YES	NO	Non-African
IGS-CBD-025	Cambodia	IGS	SAMN06175912	2011	10.1093/infdis/jix334	YES	NO	Non-African
IGS-CBD-026	Cambodia	IGS	SAMN06175913	2011	10.1093/infdis/jix334	YES	NO	Non-African
IGS-CBD-027	Cambodia	IGS	SAMN06175914	2011	10.1093/infdis/jix334	YES	NO	Non-African
IGS-CBD-028	Cambodia	IGS	SAMN06175915	2011	10.1093/infdis/jix334	YES	NO	Non-African
IGS-CBD-029	Cambodia	IGS	SAMN06175916	2011	10.1093/infdis/jix334	YES	NO	Non-African
IGS-CBD-030	Cambodia	IGS	SAMN06175917	2011	10.1093/infdis/jix334	YES	NO	Non-African
IGS-CBD-031	Cambodia	IGS	SAMN06175918	2011	10.1093/infdis/jix334	YES	NO	Non-African
IGS-CBD-032	Cambodia	IGS	SAMN06175919	2011	10.1093/infdis/jix334	YES	NO	Non-African
IGS-CBD-033	Cambodia	IGS	SAMN06175920	2011	10.1093/infdis/jix334	YES	NO	Non-African; Missingness >10%
IGS-CBD-034	Cambodia	IGS	SAMN06175921	2011	10.1093/infdis/jix334	YES	NO	Non-African
IGS-CBD-035	Cambodia	IGS	SAMN06175922	2011	10.1093/infdis/jix334	YES	NO	Non-African
IGS-CBD-036	Cambodia	IGS	SAMN06175923	2011	10.1093/infdis/jix334	YES	NO	Non-African
IGS-CBD-037	Cambodia	IGS	SAMN06175924	2011	10.1093/infdis/jix334	YES	NO	Non-African
IGS-CBD-038	Cambodia	IGS	SAMN06175925	2011	10.1093/infdis/jix334	YES	NO	Non-African
IGS-CBD-039	Cambodia	IGS	SAMN06175926	2011	10.1093/infdis/jix334	YES	NO	Non-African
IGS-CBD-040	Cambodia	IGS	SAMN06175927	2011	10.1093/infdis/jix334	YES	NO	Non-African
IGS-CBD-041	Cambodia	IGS	SAMN06175928	2011	10.1093/infdis/jix334	YES	NO	Non-African
IGS-CBD-042	Cambodia	IGS	SAMN06175929	2011	10.1093/infdis/jix334	YES	NO	Non-African
IGS-CBD-043	Cambodia	IGS	SAMN06175930	2011	10.1093/infdis/jix334	YES	NO	Non-African
IGS-CBD-044	Cambodia	IGS	SAMN06175931	2011	10.1093/infdis/jix334	YES	NO	Non-African
IGS-CBD-045	Cambodia	IGS	SAMN06175932	2011	10.1093/infdis/jix334	YES	NO	Non-African
IGS-CBD-046	Cambodia	IGS	SAMN06175933	2011	10.1093/infdis/jix334	YES	NO	Non-African
IGS-CBD-047	Cambodia	IGS	SAMN06175934	2011	10.1093/infdis/jix334	YES	NO	Non-African
IGS-CBD-048	Cambodia	IGS	SAMN06175935	2011	10.1093/infdis/jix334	YES	NO	Non-African
IGS-CBD-049	Cambodia	IGS	SAMN06175936	2011	10.1093/infdis/jix334	YES	NO	Non-African
IGS-CBD-050	Cambodia	IGS	SAMN06175937	2011	10.1093/infdis/jix334	YES	NO	Non-African
IGS-CBD-051	Cambodia	IGS	SAMN06175938	2011	10.1093/infdis/jix334	YES	NO	Non-African
IGS-CBD-052	Cambodia	IGS	SAMN06175939	2011	10.1093/infdis/jix334	YES	NO	Non-African
IGS-CBD-053	Cambodia	IGS	SAMN06175940	2011	10.1093/infdis/jix334	YES	NO	Non-African
IGS-CBD-054	Cambodia	IGS	SAMN06175941	2011	10.1093/infdis/jix334	YES	NO	Non-African
IGS-CBD-055	Cambodia	IGS	SAMN06175942	2011	10.1093/infdis/jix334	YES	NO	Non-African
IGS-CBD-056	Cambodia	IGS	SAMN06175943	2011	10.1093/infdis/jix334	YES	NO	Non-African
IGS-CBD-057	Cambodia	IGS	SAMN06175944	2011	10.1093/infdis/jix334	YES	NO	Non-African
IGS-CBD-058	Cambodia	IGS	SAMN06175945	2011	10.1093/infdis/jix334	YES	NO	Non-African
IGS-CBD-059	Cambodia	IGS	SAMN06175946	2011	10.1093/infdis/jix334	YES	NO	Non-African
IGS-CBD-060	Cambodia	IGS	SAMN06175947	2011	10.1093/infdis/jix334	YES	NO	Non-African
IGS-CBD-061	Cambodia	IGS	SAMN06175948	2011	10.1093/infdis/jix334	YES	NO	Non-African
IGS-CBD-062	Cambodia	IGS	SAMN06175949	2011	10.1093/infdis/jix334	YES	NO	Non-African
IGS-CBD-063	Cambodia	IGS	SAMN06175950	2011	10.1093/infdis/jix334	YES	NO	Non-African
IGS-CBD-064	Cambodia	IGS	SAMN06175951	2011	10.1093/infdis/jix334	YES	NO	Non-African
IGS-CBD-065	Cambodia	IGS	SAMN06175952	2011	10.1093/infdis/jix334	YES	NO	Non-African; Missingness >10%
IGS-CBD-001	Cambodia	IGS	SAMN06175957	2011	10.1093/infdis/jix334	YES	NO	Non-African
IGS-CBD-067	Cambodia	IGS	SAMN06175954	2011	10.1093/infdis/jix334	YES	NO	Non-African
IGS-CBD-068	Cambodia	IGS	SAMN06175955	2011	10.1093/infdis/jix334	YES	NO	Non-African
IGS-CBD-069	Cambodia	IGS	SAMN06175956	2011	10.1093/infdis/jix334	YES	NO	Non-African
IGS-CBD-070	Cambodia	IGS	SAMN06175958	2011	10.1093/infdis/jix334	YES	NO	Non-African
IGS-CBD-071	Cambodia	IGS	SAMN06175959	2011	10.1093/infdis/jix334	YES	NO	Non-African
IGS-CBD-072	Cambodia	IGS	SAMN06175960	2011	10.1093/infdis/jix334	YES	NO	Non-African
IGS-CBD-073	Cambodia	IGS	SAMN06175961	2011	10.1093/infdis/jix334	YES	NO	Non-African
IGS-CBD-074	Cambodia	IGS	SAMN06175962	2011	10.1093/infdis/jix334	YES	NO	Non-African
IGS-CBD-075	Cambodia	IGS	SAMN06175963	2011	10.1093/infdis/jix334	YES	NO	Non-African
IGS-CBD-076	Cambodia	IGS	SAMN06175964	2011	10.1093/infdis/jix334	YES	NO	Non-African; Missingness >10%
IGS-CBD-077	Cambodia	IGS	SAMN06175965	2011	10.1093/infdis/jix334	YES	NO	Non-African
IGS-CBD-078	Cambodia	IGS	SAMN06175966	2011	10.1093/infdis/jix334	YES	NO	Non-African
IGS-CBD-079	Cambodia	IGS	SAMN06175967	2011	10.1093/infdis/jix334	YES	NO	Non-African
IGS-CBD-080	Cambodia	IGS	SAMN06175968	2011	10.1093/infdis/jix334	YES	NO	Non-African
IGS-CBD-081	Cambodia	IGS	SAMN06175969	2011	10.1093/infdis/jix334	YES	NO	Non-African
IGS-CBD-082	Cambodia	IGS	SAMN06175970	2011	10.1093/infdis/jix334	YES	NO	Non-African
IGS-CBD-083	Cambodia	IGS	SAMN06175971	2011	10.1093/infdis/jix334	YES	NO	Non-African
IGS-CBD-084	Cambodia	IGS	SAMN06175972	2011	10.1093/infdis/jix334	YES	NO	Non-African
IGS-CBD-085	Cambodia	IGS	SAMN06175973	2011	10.1093/infdis/jix334	YES	NO	Non-African
IGS-CBD-086	Cambodia	IGS	SAMN06175974	2011	10.1093/infdis/jix334	YES	NO	Non-African
IGS-CBD-087	Cambodia	IGS	SAMN06175975	2011	10.1093/infdis/jix334	YES	NO	Non-African
IGS-CBD-088	Cambodia	IGS	SAMN06175976	2011	10.1093/infdis/jix334	YES	NO	Non-African
IGS-CBD-089	Cambodia	IGS	SAMN06175977	2011	10.1093/infdis/jix334	YES	NO	Non-African
IGS-CBD-090	Cambodia	IGS	SAMN06175978	2011	10.1093/infdis/jix334	YES	NO	Non-African
IGS-CBD-091	Cambodia	IGS	SAMN06175979	2011	10.1093/infdis/jix334	YES	NO	Non-African
IGS-CBD-092	Cambodia	IGS	SAMN06175980	2011	10.1093/infdis/jix334	YES	NO	Non-African
IGS-CBD-093	Cambodia	IGS	SAMN06175981	2011	10.1093/infdis/jix334	YES	NO	Non-African
IGS-CBD-094	Cambodia	IGS	SAMN06175982	2011	10.1093/infdis/jix334	YES	NO	Non-African
IGS-CBD-095	Cambodia	IGS	SAMN06175983	2011	10.1093/infdis/jix334	YES	NO	Non-African
IGS-CBD-096	Cambodia	IGS	SAMN06175984	2011	10.1093/infdis/jix334	YES	NO	Non-African
IGS-CBD-097	Cambodia	IGS	SAMN06175985	2011	10.1093/infdis/jix334	YES	NO	Non-African
IGS-CBD-098	Cambodia	IGS	SAMN06175986	2011	10.1093/infdis/jix334	YES	NO	Non-African
IGS-CBD-099	Cambodia	IGS	SAMN06175987	2011	10.1093/infdis/jix334	YES	NO	Non-African; Missingness >10%
IGS-CBD-100	Cambodia	IGS	SAMN06175988	2011	10.1093/infdis/jix334	YES	NO	Non-African
IGS-CBD-101	Cambodia	IGS	SAMN06175989	2011	10.1093/infdis/jix334	YES	NO	Non-African
IGS-CBD-102	Cambodia	IGS	SAMN06175990	2011	10.1093/infdis/jix334	YES	NO	Non-African
IGS-CBD-103	Cambodia	IGS	SAMN06175991	2011	10.1093/infdis/jix334	YES	NO	Non-African
IGS-CBD-104	Cambodia	IGS	SAMN06175992	2011	10.1093/infdis/jix334	YES	NO	Non-African
IGS-CBD-105	Cambodia	IGS	SAMN06175993	2011	10.1093/infdis/jix334	YES	NO	Non-African
IGS-CBD-106	Cambodia	IGS	SAMN06175994	2011	10.1093/infdis/jix334	YES	NO	Non-African
IGS-CBD-107	Cambodia	IGS	SAMN06175995	2011	10.1093/infdis/jix334	YES	NO	Non-African
IGS-CBD-108	Cambodia	IGS	SAMN06175996	2011	10.1093/infdis/jix334	YES	NO	Non-African
IGS-CBD-109	Cambodia	IGS	SAMN06175997	2011	10.1093/infdis/jix334	YES	NO	Non-African
IGS-CBD-110	Cambodia	IGS	SAMN06175998	2011	10.1093/infdis/jix334	YES	NO	Non-African
IGS-CBD-111	Cambodia	IGS	SAMN06175999	2011	10.1093/infdis/jix334	YES	NO	Non-African
IGS-CBD-112	Cambodia	IGS	SAMN06176000	2011	10.1093/infdis/jix334	YES	NO	Non-African
IGS-CBD-113	Cambodia	IGS	SAMN06176001	2011	10.1093/infdis/jix334	YES	NO	Non-African; Missingness >10%
IGS-CBD-114	Cambodia	IGS	SAMN06176002	2011	10.1093/infdis/jix334	YES	NO	Non-African
IGS-CBD-115	Cambodia	IGS	SAMN06176003	2011	10.1093/infdis/jix334	YES	NO	Non-African
IGS-CBD-116	Cambodia	IGS	SAMN06176004	2011	10.1093/infdis/jix334	YES	NO	Non-African
IGS-CBD-117	Cambodia	IGS	SAMN06176005	2011	10.1093/infdis/jix334	YES	NO	Non-African
IGS-CBD-118	Cambodia	IGS	SAMN06176006	2011	10.1093/infdis/jix334	YES	NO	Non-African
IGS-CBD-119	Cambodia	IGS	SAMN06176007	2011	10.1093/infdis/jix334	YES	NO	Non-African
IGS-CBD-120	Cambodia	IGS	SAMN06176008	2011	10.1093/infdis/jix334	YES	NO	Non-African
IGS-CBD-121	Cambodia	IGS	SAMN06176009	2011	10.1093/infdis/jix334	YES	NO	Non-African
IGS-CBD-122	Cambodia	IGS	SAMN06176010	2011	10.1093/infdis/jix334	YES	NO	Non-African
IGS-CBD-123	Cambodia	IGS	SAMN06176011	2011	10.1093/infdis/jix334	YES	NO	Non-African
IGS-CBD-124	Cambodia	IGS	SAMN06176012	2011	10.1093/infdis/jix334	YES	NO	Non-African
IGS-CBD-125	Cambodia	IGS	SAMN06176013	2011	10.1093/infdis/jix334	YES	NO	Non-African
IGS-CBD-126	Cambodia	IGS	SAMN06176014	2011	10.1093/infdis/jix334	YES	NO	Non-African
IGS-CBD-127	Cambodia	IGS	SAMN06176015	2011	10.1093/infdis/jix334	YES	NO	Non-African
IGS-CBD-NF135.C10	Cambodia	IGS	SAMN06175888	1991	10.1186/s13073-019-0708-9	YES	NO	Non-African
PH0422-CW	Cambodia	SRA	SAMEA1014334	2008	10.7554/eLife.08714	YES	NO	Non-African
PH0420-CW	Cambodia	SRA	SAMEA1014545	2008	10.7554/eLife.08714	YES	NO	Non-African
PH0409-CW	Cambodia	SRA	SAMEA1014562	2008	10.7554/eLife.08714	YES	NO	Non-African
PH0105-C	Cambodia	SRA	SAMEA678798	2008	10.7554/eLife.08714	YES	NO	Non-African
PH0112-C	Cambodia	SRA	SAMEA678812	2008	10.7554/eLife.08714	YES	NO	Non-African
PH0120-C	Cambodia	SRA	SAMEA678817	2008	10.7554/eLife.08714	YES	NO	Non-African
PH0394-C	Cambodia	SRA	SAMEA678897	2008	10.7554/eLife.08714	YES	NO	Non-African
PH0024-C	Cambodia	SRA	SAMEA679083	2007	10.7554/eLife.08714	YES	NO	Non-African
PH0031-Cx	Cambodia	SRA	SAMEA679092	2007	10.7554/eLife.08714	YES	NO	Non-African
PH0028-Cx	Cambodia	SRA	SAMEA679098	2007	10.7554/eLife.08714	YES	NO	Non-African
PH0029-Cx	Cambodia	SRA	SAMEA679101	2007	10.7554/eLife.08714	YES	NO	Non-African
PH0235-C	Cambodia	SRA	SAMEA679208	2008	10.7554/eLife.08714	YES	NO	Non-African
PH0234-C	Cambodia	SRA	SAMEA679227	2008	10.7554/eLife.08714	YES	NO	Non-African
PH0400-C	Cambodia	SRA	SAMEA679266	2008	10.7554/eLife.08714	YES	NO	Non-African
PH0412-C	Cambodia	SRA	SAMEA679276	2008	10.7554/eLife.08714	YES	NO	Non-African
PH0444-C	Cambodia	SRA	SAMEA679312	2008	10.7554/eLife.08714	YES	NO	Non-African
PH0134-C	Cambodia	SRA	SAMEA679315	2008	10.7554/eLife.08714	YES	NO	Non-African
PH0119-C	Cambodia	SRA	SAMEA679355	2008	10.7554/eLife.08714	YES	NO	Non-African
PH0114-C	Cambodia	SRA	SAMEA679363	2008	10.7554/eLife.08714	YES	NO	Non-African
PH0138-CW	Cambodia	SRA	SAMEA679386	2008	10.7554/eLife.08714	YES	NO	Non-African
PH0042-C	Cambodia	SRA	SAMEA679462	2007	10.7554/eLife.08714	YES	NO	Non-African
PH0395-C	Cambodia	SRA	SAMEA679474	2008	10.7554/eLife.08714	YES	NO	Non-African
PH0026-C	Cambodia	SRA	SAMEA679497	2007	10.7554/eLife.08714	YES	NO	Non-African
PH0125-CW	Cambodia	SRA	SAMEA679549	2008	10.7554/eLife.08714	YES	NO	Non-African
PH0126-CW	Cambodia	SRA	SAMEA679550	2008	10.7554/eLife.08714	YES	NO	Non-African
PH0108-CW	Cambodia	SRA	SAMEA679556	2008	10.7554/eLife.08714	YES	NO	Non-African
PH0121-CW	Cambodia	SRA	SAMEA679557	2008	10.7554/eLife.08714	YES	NO	Non-African
PH0123-CW	Cambodia	SRA	SAMEA679561	2008	10.7554/eLife.08714	YES	NO	Non-African
PH0421-C	Cambodia	SRA	SAMEA679634	2008	10.7554/eLife.08714	YES	NO	Non-African
PH0410-C	Cambodia	SRA	SAMEA679750	2008	10.7554/eLife.08714	YES	NO	Non-African
PH0110-C	Cambodia	SRA	SAMEA679768	2008	10.7554/eLife.08714	YES	NO	Non-African
PH0109-C	Cambodia	SRA	SAMEA679771	2008	10.7554/eLife.08714	YES	NO	Non-African
PH0122-CW	Cambodia	SRA	SAMEA679881	2008	10.7554/eLife.08714	YES	NO	Non-African
PH0124-CW	Cambodia	SRA	SAMEA679911	2008	10.7554/eLife.08714	YES	NO	Non-African
PH0156-C	Cambodia	SRA	SAMEA680074	2008	10.7554/eLife.08714	YES	NO	Non-African
PH0001-C	Cambodia	SRA	SAMEA680092	2007	10.7554/eLife.08714	YES	NO	Non-African
PH0002-C	Cambodia	SRA	SAMEA680094	2007	10.7554/eLife.08714	YES	NO	Non-African
PH0391-C	Cambodia	SRA	SAMEA680147	2008	10.7554/eLife.08714	YES	NO	Non-African
PH0424-C	Cambodia	SRA	SAMEA680178	2008	10.7554/eLife.08714	YES	NO	Non-African
PH0152-CW	Cambodia	SRA	SAMEA680249	2008	10.7554/eLife.08714	YES	NO	Non-African
PH0151-CW	Cambodia	SRA	SAMEA680251	2008	10.7554/eLife.08714	YES	NO	Non-African
PH0153-CW	Cambodia	SRA	SAMEA680255	2008	10.7554/eLife.08714	YES	NO	Non-African
PH0390-C	Cambodia	SRA	SAMEA680263	2008	10.7554/eLife.08714	YES	NO	Non-African
PH0397-C	Cambodia	SRA	SAMEA680286	2008	10.7554/eLife.08714	YES	NO	Non-African
PH0447-C	Cambodia	SRA	SAMEA680382	2008	10.7554/eLife.08714	YES	NO	Non-African
PH0413-C	Cambodia	SRA	SAMEA680383	2008	10.7554/eLife.08714	YES	NO	Non-African
PH0004-C	Cambodia	SRA	SAMEA680407	2007	10.7554/eLife.08714	YES	NO	Non-African
PH0003-C	Cambodia	SRA	SAMEA680408	2007	10.7554/eLife.08714	YES	NO	Non-African
PH0006-C	Cambodia	SRA	SAMEA680409	2007	10.7554/eLife.08714	YES	NO	Non-African
PH0005-C	Cambodia	SRA	SAMEA680410	2007	10.7554/eLife.08714	YES	NO	Non-African
PH0008-C	Cambodia	SRA	SAMEA680411	2007	10.7554/eLife.08714	YES	NO	Non-African
PH0007-C	Cambodia	SRA	SAMEA680412	2007	10.7554/eLife.08714	YES	NO	Non-African
PH0010-C	Cambodia	SRA	SAMEA680413	2007	10.7554/eLife.08714	YES	NO	Non-African
PH0011-C	Cambodia	SRA	SAMEA680416	2007	10.7554/eLife.08714	YES	NO	Non-African
PH0450-C	Cambodia	SRA	SAMEA680437	2008	10.7554/eLife.08714	YES	NO	Non-African
PH0131-CW	Cambodia	SRA	SAMEA680445	2008	10.7554/eLife.08714	YES	NO	Non-African
PH0150-CW	Cambodia	SRA	SAMEA680516	2008	10.7554/eLife.08714	YES	NO	Non-African
PH0147-CW	Cambodia	SRA	SAMEA680519	2008	10.7554/eLife.08714	YES	NO	Non-African
PH0393-C	Cambodia	SRA	SAMEA680521	2008	10.7554/eLife.08714	YES	NO	Non-African
PH0233-C	Cambodia	SRA	SAMEA680522	2008	10.7554/eLife.08714	YES	NO	Non-African
PH0145-CW	Cambodia	SRA	SAMEA680525	2008	10.7554/eLife.08714	YES	NO	Non-African
PH0146-CW	Cambodia	SRA	SAMEA680528	2008	10.7554/eLife.08714	YES	NO	Non-African
PH0144-CW	Cambodia	SRA	SAMEA680537	2008	10.7554/eLife.08714	YES	NO	Non-African
PH0236-C	Cambodia	SRA	SAMEA680558	2008	10.7554/eLife.08714	YES	NO	Non-African
PH0388-C	Cambodia	SRA	SAMEA680574	2008	10.7554/eLife.08714	YES	NO	Non-African
PH0416-C	Cambodia	SRA	SAMEA680576	2008	10.7554/eLife.08714	YES	NO	Non-African
PH0149-CW	Cambodia	SRA	SAMEA680617	2008	10.7554/eLife.08714	YES	NO	Non-African
PH0148-CW	Cambodia	SRA	SAMEA680620	2008	10.7554/eLife.08714	YES	NO	Non-African
PH0438-C	Cambodia	SRA	SAMEA680643	2008	10.7554/eLife.08714	YES	NO	Non-African
PH0403-C	Cambodia	SRA	SAMEA680665	2008	10.7554/eLife.08714	YES	NO	Non-African
PH0408-C	Cambodia	SRA	SAMEA680668	2008	10.7554/eLife.08714	YES	NO	Non-African
PH0232-C	Cambodia	SRA	SAMEA680673	2008	10.7554/eLife.08714	YES	NO	Non-African
PH0387-C	Cambodia	SRA	SAMEA680679	2008	10.7554/eLife.08714	YES	NO	Non-African
PH0386-C	Cambodia	SRA	SAMEA680695	2008	10.7554/eLife.08714	YES	NO	Non-African
PH0396-C	Cambodia	SRA	SAMEA680701	2008	10.7554/eLife.08714	YES	NO	Non-African
PH0018-C	Cambodia	SRA	SAMEA680727	2007	10.7554/eLife.08714	YES	NO	Non-African
PH0415-C	Cambodia	SRA	SAMEA680737	2008	10.7554/eLife.08714	YES	NO	Non-African
PH0411-C	Cambodia	SRA	SAMEA680739	2008	10.7554/eLife.08714	YES	NO	Non-African
PH0043-C	Cambodia	SRA	SAMEA680752	2007	10.7554/eLife.08714	YES	NO	Non-African
PH0392-C	Cambodia	SRA	SAMEA680762	2008	10.7554/eLife.08714	YES	NO	Non-African
PH0015-C	Cambodia	SRA	SAMEA680772	2007	10.7554/eLife.08714	YES	NO	Non-African
PH0016-C	Cambodia	SRA	SAMEA680773	2007	10.7554/eLife.08714	YES	NO	Non-African
PH0013-C	Cambodia	SRA	SAMEA680774	2007	10.7554/eLife.08714	YES	NO	Non-African
PH0014-C	Cambodia	SRA	SAMEA680775	2007	10.7554/eLife.08714	YES	NO	Non-African
PH0019-C	Cambodia	SRA	SAMEA680776	2007	10.7554/eLife.08714	YES	NO	Non-African
PH0020-C	Cambodia	SRA	SAMEA680777	2007	10.7554/eLife.08714	YES	NO	Non-African
PH0017-C	Cambodia	SRA	SAMEA680778	2007	10.7554/eLife.08714	YES	NO	Non-African
PH0118-C	Cambodia	SRA	SAMEA680795	2008	10.7554/eLife.08714	YES	NO	Non-African
PH0398-C	Cambodia	SRA	SAMEA680809	2008	10.7554/eLife.08714	YES	NO	Non-African
PH0155-C	Cambodia	SRA	SAMEA680852	2008	10.7554/eLife.08714	YES	NO	Non-African
PH0133-CW	Cambodia	SRA	SAMEA680855	2008	10.7554/eLife.08714	YES	NO	Non-African
PH0132-CW	Cambodia	SRA	SAMEA680856	2008	10.7554/eLife.08714	YES	NO	Non-African
PH0136-C	Cambodia	SRA	SAMEA680857	2008	10.7554/eLife.08714	YES	NO	Non-African
PH0130-CW	Cambodia	SRA	SAMEA680858	2008	10.7554/eLife.08714	YES	NO	Non-African
PH0407-C	Cambodia	SRA	SAMEA680871	2008	10.7554/eLife.08714	YES	NO	Non-African
PH0111-C	Cambodia	SRA	SAMEA680873	2008	10.7554/eLife.08714	YES	NO	Non-African
PH0137-C	Cambodia	SRA	SAMEA680876	2008	10.7554/eLife.08714	YES	NO	Non-African
PH0418-C	Cambodia	SRA	SAMEA680884	2008	10.7554/eLife.08714	YES	NO	Non-African
PH0389-C	Cambodia	SRA	SAMEA680887	2008	10.7554/eLife.08714	YES	NO	Non-African
PH0116-C	Cambodia	SRA	SAMEA680892	2008	10.7554/eLife.08714	YES	NO	Non-African
